# Supplementary material for: Predicting Human Protein Subcellular Locations by Using a Combination of Network and Function Features
Source: Front Genet. 2021 Nov 5;12:783128. doi: 10.3389/fgene.2021.783128 (PMC8603309; doi:10.3389/fgene.2021.783128)
Supplement: Supplementary file 1 [file Table2.XLSX]

## Sheet: kNN
Number of features	Class 1	Class 2	Class 3	Class 4	Class 5	Class 6	Class 7	Class 8	Class 9	Class 10	Class 11	Class 12	Class 13	Class 14	Class 15	Class 16	Overall accuracy	MCC
10	0.553463	0.971429	0.602767	0.957143	0.847368	0.92	0.634823	1	0.867347	0.958333	0.878261	1	0.928571	0.65214	1	1	0.669274	0.618792
20	0.634163	1	0.713439	0.971429	0.942105	1	0.79661	1	0.969388	1	0.910145	1	0.946429	0.710506	1	1	0.7501	0.708673
30	0.634163	1	0.741107	0.971429	0.952632	1	0.836672	1	0.969388	1	0.918841	1	0.964286	0.7393	1	1	0.766947	0.728788
40	0.64156	1	0.76087	0.985714	0.952632	1	0.827427	1	0.979592	1	0.933333	1	0.973214	0.740856	1	1	0.771961	0.734425
50	0.661063	1	0.774704	1	0.963158	1	0.844376	1	0.989796	1	0.947826	1	0.982143	0.735409	1	1	0.78199	0.746132
60	0.675857	1	0.810277	1	0.973684	1	0.853621	1	0.989796	1	0.936232	1	0.991071	0.743191	1	1	0.79302	0.758704
70	0.665098	1	0.814229	1	0.984211	1	0.861325	1	1	1	0.944928	1	0.991071	0.736965	1	1	0.790814	0.756421
80	0.667787	1	0.820158	1	0.989474	1	0.861325	1	1	1	0.947826	1	0.991071	0.7393	1	1	0.793221	0.759031
90	0.674512	1	0.812253	1	0.989474	1	0.865948	1	1	1	0.93913	1	0.991071	0.733074	1	1	0.79282	0.758347
100	0.677875	1	0.812253	1	0.984211	1	0.87057	1	1	1	0.947826	1	1	0.733852	1	1	0.795227	0.761251
110	0.675185	1	0.812253	1	0.984211	1	0.87057	1	1	1	0.944928	1	1	0.738521	1	1	0.795427	0.761141
120	0.667787	1	0.828063	1	0.984211	1	0.881356	1	1	1	0.944928	1	1	0.741634	1	1	0.797032	0.763597
130	0.680565	1	0.843874	1	0.984211	1	0.881356	1	1	1	0.950725	1	1	0.748638	1	1	0.804653	0.772203
140	0.6846	1	0.841897	1	0.984211	1	0.878274	1	1	1	0.956522	1	1	0.743191	1	1	0.804252	0.771862
150	0.682582	1	0.841897	1	0.984211	1	0.876733	1	1	1	0.956522	1	1	0.750973	1	1	0.805455	0.772987
160	0.679892	1	0.843874	1	0.984211	1	0.873652	1	1	1	0.950725	1	1	0.740078	1	1	0.801243	0.768419
170	0.677202	1	0.84585	1	0.984211	1	0.881356	1	1	1	0.950725	1	1	0.740078	1	1	0.801645	0.769088
180	0.674512	1	0.84585	1	0.989474	1	0.884438	1	1	1	0.956522	1	1	0.7393	1	1	0.801645	0.76932
190	0.669132	1	0.853755	0.985714	0.994737	1	0.881356	1	1	1	0.95942	1	1	0.735409	1	1	0.799639	0.767313
200	0.67653	1	0.849802	0.985714	0.994737	1	0.895223	1	1	1	0.962319	1	1	0.7393	1	1	0.804452	0.772493
210	0.67653	1	0.855731	0.985714	0.994737	1	0.895223	1	1	1	0.95942	1	1	0.740078	1	1	0.805054	0.773357
220	0.67922	1	0.857708	0.985714	0.994737	1	0.895223	1	1	1	0.95942	1	1	0.735409	1	1	0.804854	0.773509
230	0.671822	1	0.853755	0.985714	0.994737	1	0.895223	1	1	1	0.95942	1	1	0.729183	1	1	0.800642	0.76887
240	0.669805	1	0.853755	0.985714	0.994737	1	0.893683	1	1	1	0.95942	1	1	0.735409	1	1	0.801444	0.769722
250	0.673167	1	0.851779	0.985714	0.994737	1	0.892142	1	1	1	0.95942	1	1	0.733074	1	1	0.801444	0.769725
260	0.675185	1	0.86166	0.985714	0.994737	1	0.88906	1	1	1	0.95942	1	1	0.737743	1	1	0.803851	0.772244
270	0.675185	1	0.865613	0.985714	0.994737	1	0.887519	1	1	1	0.95942	1	1	0.743191	1	1	0.805455	0.774007
280	0.678547	1	0.869565	0.985714	0.994737	1	0.88906	1	1	1	0.956522	1	1	0.736187	1	1	0.805054	0.773601
290	0.6846	1	0.869565	0.985714	0.994737	1	0.885978	1	1	1	0.956522	1	1	0.728405	1	1	0.804452	0.772812
300	0.677875	1	0.873518	0.985714	0.994737	1	0.88906	1	1	1	0.953623	1	1	0.732296	1	1	0.804051	0.772579
310	0.67384	1	0.871542	0.985714	0.994737	1	0.899846	1	1	1	0.953623	1	1	0.730739	1	1	0.80365	0.772393
320	0.670477	1	0.873518	0.985714	0.994737	1	0.892142	1	1	1	0.956522	1	1	0.740078	1	1	0.804452	0.773053
330	0.67115	1	0.873518	0.985714	0.994737	1	0.892142	1	1	1	0.956522	1	1	0.744747	1	1	0.805856	0.774543
340	0.66846	1	0.873518	0.985714	0.994737	1	0.895223	1	1	1	0.956522	1	1	0.749416	1	1	0.806659	0.775365
350	0.669132	1	0.871542	0.985714	0.994737	1	0.895223	1	1	1	0.95942	1	1	0.754086	1	1	0.808063	0.776945
360	0.667115	1	0.873518	0.985714	0.994737	1	0.896764	1	1	1	0.956522	1	1	0.750973	1	1	0.806859	0.775785
370	0.669132	1	0.867589	0.985714	0.994737	1	0.893683	1	1	1	0.95942	1	1	0.74786	1	1	0.805856	0.774384
380	0.67115	1	0.873518	0.985714	0.994737	1	0.904468	1	1	1	0.962319	1	1	0.740078	1	1	0.806659	0.775685
390	0.671822	1	0.873518	0.985714	0.989474	1	0.906009	1	1	1	0.965217	1	1	0.740078	1	1	0.80706	0.776284
400	0.670477	1	0.871542	0.985714	0.989474	1	0.915254	1	1	1	0.965217	1	1	0.740078	1	1	0.807661	0.777357
410	0.667787	1	0.863636	0.985714	0.989474	1	0.918336	1	1	1	0.965217	1	1	0.743191	1	1	0.80726	0.776977
420	0.66577	1	0.863636	0.985714	0.989474	1	0.921418	1	1	1	0.968116	1	1	0.742412	1	1	0.80706	0.776897
430	0.66308	1	0.863636	0.985714	0.994737	1	0.915254	1	1	1	0.965217	1	1	0.740078	1	1	0.804854	0.774431
440	0.661063	1	0.865613	0.985714	0.994737	1	0.913713	1	1	1	0.95942	1	1	0.740078	1	1	0.803851	0.77337
450	0.666443	1	0.863636	0.985714	0.994737	1	0.916795	1	1	1	0.965217	1	1	0.73463	1	1	0.804653	0.774275
460	0.669132	1	0.865613	0.985714	0.994737	1	0.901387	1	1	1	0.965217	1	1	0.736187	1	1	0.804051	0.773208
470	0.667115	1	0.871542	0.985714	0.994737	1	0.904468	1	1	1	0.965217	1	1	0.728405	1	1	0.802447	0.771638
480	0.665098	1	0.875494	0.985714	0.994737	1	0.906009	1	1	1	0.965217	1	1	0.731518	1	1	0.803249	0.772679
490	0.661735	1	0.87747	0.985714	0.994737	1	0.901387	1	1	1	0.965217	1	1	0.729961	1	1	0.801444	0.770661
500	0.666443	1	0.87747	0.985714	0.994737	1	0.899846	1	1	1	0.965217	1	1	0.735409	1	1	0.804051	0.773427
510	0.66846	1	0.87747	0.985714	0.994737	1	0.899846	1	1	1	0.962319	1	1	0.741634	1	1	0.806057	0.775466
520	0.66308	1	0.87747	0.985714	0.994737	1	0.904468	1	1	1	0.95942	1	1	0.740078	1	1	0.804452	0.773943
530	0.671822	1	0.879447	0.985714	0.994737	1	0.909091	1	1	1	0.95942	1	1	0.736965	1	1	0.80706	0.776747
540	0.66577	1	0.87747	0.985714	0.994737	1	0.909091	1	1	1	0.95942	1	1	0.733074	1	1	0.804051	0.773379
550	0.664425	1	0.87747	0.985714	0.994737	1	0.909091	1	1	1	0.962319	1	1	0.729961	1	1	0.803049	0.772364
560	0.667787	1	0.881423	1	0.994737	1	0.910632	1	1	1	0.95942	1	1	0.730739	1	1	0.804854	0.774416
570	0.666443	1	0.87747	1	0.994737	1	0.913713	1	1	1	0.95942	1	1	0.73463	1	1	0.805455	0.775123
580	0.662408	1	0.87747	1	0.994737	1	0.912173	1	1	1	0.95942	1	1	0.733852	1	1	0.803851	0.773373
590	0.653665	1	0.879447	1	0.994737	1	0.909091	1	1	1	0.962319	1	1	0.731518	1	1	0.800642	0.769906
600	0.650975	1	0.879447	1	0.994737	1	0.909091	1	1	1	0.962319	1	1	0.732296	1	1	0.80004	0.76922
610	0.656355	1	0.879447	1	0.994737	1	0.913713	1	1	1	0.962319	1	1	0.731518	1	1	0.802046	0.771612
620	0.661735	1	0.881423	1	0.994737	1	0.915254	1	1	1	0.962319	1	1	0.732296	1	1	0.804252	0.773937
630	0.666443	1	0.879447	1	0.994737	1	0.915254	1	1	1	0.971014	1	1	0.73463	1	1	0.806659	0.776513
640	0.667787	1	0.881423	1	0.994737	1	0.915254	1	1	1	0.968116	1	1	0.725292	1	1	0.804653	0.774473
650	0.669132	1	0.885375	1	0.994737	1	0.918336	1	1	1	0.965217	1	1	0.726848	1	1	0.806057	0.776274
660	0.661063	1	0.883399	1	0.994737	1	0.918336	1	1	1	0.968116	1	1	0.723735	1	1	0.802848	0.772881
670	0.657028	1	0.889328	1	0.994737	1	0.921418	1	1	1	0.965217	1	1	0.722179	1	1	0.802046	0.77248
680	0.653665	1	0.887352	1	0.994737	1	0.919877	1	1	1	0.965217	1	1	0.723735	1	1	0.801043	0.771387
690	0.653665	1	0.883399	1	0.994737	1	0.918336	1	1	1	0.971014	1	1	0.722179	1	1	0.800441	0.77051
700	0.659045	1	0.881423	1	0.994737	1	0.916795	1	1	1	0.965217	1	1	0.722957	1	1	0.801444	0.771588
710	0.659045	1	0.885375	1	0.994737	1	0.918336	1	1	1	0.95942	1	1	0.72607	1	1	0.802447	0.772861
720	0.655683	1	0.885375	1	0.994737	1	0.921418	1	1	1	0.95942	1	1	0.728405	1	1	0.802447	0.773029
730	0.6577	1	0.883399	1	0.994737	1	0.921418	1	1	1	0.962319	1	1	0.725292	1	1	0.802246	0.772789
740	0.661735	1	0.885375	1	0.994737	1	0.915254	1	1	1	0.962319	1	1	0.723735	1	1	0.802447	0.772652
750	0.66039	1	0.885375	1	0.994737	1	0.916795	1	1	1	0.962319	1	1	0.721401	1	1	0.801645	0.77186
760	0.66308	1	0.883399	1	0.994737	1	0.921418	1	1	1	0.962319	1	1	0.725292	1	1	0.803851	0.774368
770	0.658373	1	0.879447	1	0.994737	1	0.922958	1	1	1	0.962319	1	1	0.725292	1	1	0.802246	0.772538
780	0.659045	1	0.879447	1	0.994737	1	0.921418	1	1	1	0.962319	1	1	0.724514	1	1	0.802046	0.772159
790	0.659045	1	0.879447	1	0.994737	1	0.922958	1	1	1	0.95942	1	1	0.72607	1	1	0.802447	0.772741
800	0.663753	1	0.881423	1	0.994737	1	0.924499	1	1	1	0.962319	1	1	0.729183	1	1	0.805255	0.775785
810	0.664425	1	0.883399	1	0.994737	1	0.922958	1	1	1	0.962319	1	1	0.727626	1	1	0.805054	0.775568
820	0.663753	1	0.879447	1	0.994737	1	0.92604	1	1	1	0.956522	1	1	0.728405	1	1	0.804653	0.77507
830	0.669132	1	0.875494	1	1	1	0.930663	1	1	1	0.953623	1	1	0.727626	1	1	0.806258	0.776645
840	0.671822	1	0.87747	1	1	1	0.930663	1	1	1	0.953623	1	1	0.721401	1	1	0.805656	0.776128
850	0.669132	1	0.87747	1	1	1	0.929122	1	1	1	0.956522	1	1	0.724514	1	1	0.805656	0.776136
860	0.669805	1	0.87747	1	1	1	0.924499	1	1	1	0.956522	1	1	0.728405	1	1	0.806258	0.776602
870	0.671822	1	0.875494	1	1	1	0.927581	1	1	1	0.956522	1	1	0.729961	1	1	0.807461	0.777887
880	0.67653	1	0.883399	1	0.994737	1	0.930663	1	1	1	0.962319	1	1	0.72607	1	1	0.809266	0.780088
890	0.675185	1	0.883399	1	0.994737	1	0.930663	1	1	1	0.962319	1	1	0.724514	1	1	0.808464	0.779215
900	0.68998	1	0.883399	1	1	1	0.927581	1	1	1	0.962319	1	1	0.729183	1	1	0.813879	0.78431
910	0.688635	1	0.883399	1	1	1	0.929122	1	1	1	0.962319	1	1	0.725292	1	1	0.812675	0.782987
920	0.690652	1	0.883399	1	1	1	0.924499	1	1	1	0.962319	1	1	0.728405	1	1	0.813478	0.783796
930	0.691997	1	0.883399	1	1	1	0.92604	1	1	1	0.95942	1	1	0.723735	1	1	0.812675	0.782941
940	0.691325	1	0.887352	1	1	1	0.927581	1	1	1	0.95942	1	1	0.726848	1	1	0.813879	0.78414
950	0.691325	1	0.887352	1	1	1	0.929122	1	1	1	0.95942	1	1	0.728405	1	1	0.814481	0.784849
960	0.687962	1	0.887352	1	1	1	0.932203	1	1	1	0.956522	1	1	0.731518	1	1	0.814481	0.784972
970	0.68998	1	0.891304	1	1	1	0.930663	1	1	1	0.956522	1	1	0.727626	1	1	0.81428	0.784953
980	0.688635	1	0.893281	1	1	1	0.92604	1	1	1	0.956522	1	1	0.731518	1	1	0.814481	0.785047
990	0.691325	1	0.897233	1	1	1	0.924499	1	1	1	0.95942	1	1	0.728405	1	1	0.814882	0.785512
1000	0.694015	1	0.895257	1	1	1	0.927581	1	1	1	0.95942	1	1	0.729183	1	1	0.816085	0.786987
1010	0.69536	1	0.895257	1	1	1	0.927581	1	1	1	0.95942	1	1	0.731518	1	1	0.817088	0.78805
1020	0.700067	1	0.895257	1	1	1	0.929122	1	1	1	0.95942	1	1	0.732296	1	1	0.818893	0.790053
1030	0.69805	1	0.899209	1	1	1	0.930663	1	1	1	0.962319	1	1	0.733852	1	1	0.819495	0.790854
1040	0.701412	1	0.903162	1	1	1	0.930663	1	1	1	0.962319	1	1	0.730739	1	1	0.820096	0.791469
1050	0.702757	1	0.903162	1	1	1	0.929122	1	1	1	0.962319	1	1	0.729961	1	1	0.820096	0.791463
1060	0.70074	1	0.901186	1	1	1	0.933744	1	1	1	0.965217	1	1	0.730739	1	1	0.820297	0.791796
1070	0.699395	1	0.901186	1	1	1	0.932203	1	1	1	0.965217	1	1	0.732296	1	1	0.820096	0.791531
1080	0.70074	1	0.899209	1	1	1	0.930663	1	1	1	0.965217	1	1	0.73463	1	1	0.820698	0.792126
1090	0.70343	1	0.899209	1	1	1	0.929122	1	1	1	0.965217	1	1	0.73463	1	1	0.8213	0.792623
1100	0.702085	1	0.899209	1	1	1	0.92604	1	1	1	0.965217	1	1	0.735409	1	1	0.820698	0.79191
1110	0.701412	1	0.897233	1	1	1	0.92604	1	1	1	0.962319	1	1	0.733852	1	1	0.819695	0.790825
1120	0.70074	1	0.897233	1	1	1	0.927581	1	1	1	0.962319	1	1	0.73463	1	1	0.819896	0.791122
1130	0.699395	1	0.899209	1	1	1	0.92604	1	1	1	0.962319	1	1	0.735409	1	1	0.819695	0.790873
1140	0.69805	1	0.899209	1	1	1	0.92604	1	1	1	0.962319	1	1	0.736187	1	1	0.819495	0.790759
1150	0.696705	1	0.899209	1	1	1	0.927581	1	1	1	0.962319	1	1	0.73463	1	1	0.818893	0.790078
1160	0.694687	1	0.899209	1	1	1	0.92604	1	1	1	0.962319	1	1	0.735409	1	1	0.818291	0.78944
1170	0.698722	1	0.899209	1	1	1	0.929122	1	1	1	0.962319	1	1	0.73463	1	1	0.819695	0.790927
1180	0.701412	1	0.899209	1	1	1	0.927581	1	1	1	0.962319	1	1	0.737743	1	1	0.821099	0.792403
1190	0.699395	1	0.897233	1	1	1	0.92604	1	1	1	0.962319	1	1	0.737743	1	1	0.820096	0.791236
1200	0.699395	1	0.895257	1	1	1	0.92604	1	1	1	0.962319	1	1	0.740856	1	1	0.820698	0.791909
1210	0.702085	1	0.897233	1	1	1	0.92604	1	1	1	0.962319	1	1	0.743191	1	1	0.822302	0.793721
1220	0.702757	1	0.895257	1	1	1	0.92604	1	1	1	0.962319	1	1	0.741634	1	1	0.821901	0.793238
1230	0.704102	1	0.899209	1	1	1	0.92604	1	1	1	0.962319	1	1	0.740856	1	1	0.822503	0.793823
1240	0.702085	1	0.899209	1	1	1	0.927581	1	1	1	0.962319	1	1	0.7393	1	1	0.821701	0.793005
1250	0.702085	1	0.897233	1	1	1	0.927581	1	1	1	0.962319	1	1	0.736965	1	1	0.820899	0.792064
1260	0.704102	1	0.897233	1	1	1	0.921418	1	1	1	0.962319	1	1	0.737743	1	1	0.820899	0.792125
1270	0.704775	1	0.897233	1	1	1	0.924499	1	1	1	0.962319	1	1	0.735409	1	1	0.820899	0.792032
1280	0.70612	1	0.897233	1	1	1	0.927581	1	1	1	0.962319	1	1	0.736187	1	1	0.821901	0.79329
1290	0.70881	1	0.895257	1	1	1	0.924499	1	1	1	0.962319	1	1	0.736965	1	1	0.822302	0.793671
1300	0.710827	1	0.895257	1	1	1	0.924499	1	1	1	0.962319	1	1	0.736187	1	1	0.822704	0.793955
1310	0.710155	1	0.889328	1	1	1	0.929122	1	1	1	0.962319	1	1	0.73463	1	1	0.822102	0.793498
1320	0.707465	1	0.891304	1	1	1	0.929122	1	1	1	0.962319	1	1	0.733074	1	1	0.821099	0.7924
1330	0.70881	1	0.893281	1	1	1	0.932203	1	1	1	0.962319	1	1	0.733074	1	1	0.822102	0.793527
1340	0.709482	1	0.891304	1	1	1	0.933744	1	1	1	0.962319	1	1	0.736187	1	1	0.823105	0.794718
1350	0.712172	1	0.889328	1	1	1	0.932203	1	1	1	0.962319	1	1	0.733074	1	1	0.822704	0.794033
1360	0.712172	1	0.889328	1	1	1	0.930663	1	1	1	0.962319	1	1	0.733074	1	1	0.822503	0.793708
1370	0.712845	1	0.889328	1	1	1	0.92604	1	1	1	0.962319	1	1	0.731518	1	1	0.821701	0.792705
1380	0.71688	1	0.889328	1	1	1	0.930663	1	1	1	0.962319	1	1	0.733074	1	1	0.823907	0.795271
1390	0.7115	1	0.887352	1	1	1	0.927581	1	1	1	0.962319	1	1	0.732296	1	1	0.8215	0.792568
1400	0.71419	1	0.887352	1	1	1	0.924499	1	1	1	0.965217	1	1	0.732296	1	1	0.822102	0.79318
1410	0.713517	1	0.887352	1	1	1	0.921418	1	1	1	0.962319	1	1	0.730739	1	1	0.820899	0.791743
1420	0.712172	1	0.887352	1	0.994737	1	0.922958	1	1	1	0.965217	1	1	0.729961	1	1	0.820497	0.791363
1430	0.710827	1	0.887352	1	0.994737	1	0.924499	1	1	1	0.965217	1	1	0.730739	1	1	0.820497	0.791332
1440	0.714862	1	0.887352	1	0.994737	1	0.924499	1	1	1	0.965217	1	1	0.731518	1	1	0.821901	0.792858
1450	0.712845	1	0.887352	1	0.994737	1	0.922958	1	1	1	0.965217	1	1	0.729961	1	1	0.820698	0.791511
1460	0.718225	1	0.887352	1	0.994737	1	0.922958	1	1	1	0.965217	1	1	0.730739	1	1	0.822503	0.793325
1470	0.718897	1	0.887352	1	0.994737	1	0.922958	1	1	1	0.965217	1	1	0.729183	1	1	0.822302	0.793203
1480	0.71957	1	0.887352	1	0.994737	1	0.921418	1	1	1	0.965217	1	1	0.727626	1	1	0.821901	0.792657
1490	0.71957	1	0.887352	1	0.994737	1	0.924499	1	1	1	0.965217	1	1	0.727626	1	1	0.822302	0.793198
1500	0.717552	1	0.887352	1	0.994737	1	0.922958	1	1	1	0.965217	1	1	0.726848	1	1	0.8213	0.792115
1510	0.718225	1	0.887352	1	0.994737	1	0.924499	1	1	1	0.965217	1	1	0.726848	1	1	0.821701	0.792569
1520	0.718225	1	0.887352	1	0.994737	1	0.92604	1	1	1	0.965217	1	1	0.729183	1	1	0.822503	0.793532
1530	0.721587	1	0.885375	1	0.994737	1	0.92604	1	1	1	0.965217	1	1	0.733074	1	1	0.824308	0.795467
1540	0.71957	1	0.885375	1	0.994737	1	0.927581	1	1	1	0.965217	1	1	0.731518	1	1	0.823506	0.794572
1550	0.717552	1	0.883399	1	0.994737	1	0.927581	1	1	1	0.965217	1	1	0.728405	1	1	0.821901	0.792859
1560	0.718225	1	0.883399	1	0.994737	1	0.929122	1	1	1	0.965217	1	1	0.729183	1	1	0.822503	0.793546
1570	0.718897	1	0.885375	1	0.994737	1	0.929122	1	1	1	0.965217	1	1	0.729961	1	1	0.823105	0.79423
1580	0.718897	1	0.887352	1	0.994737	1	0.932203	1	1	1	0.965217	1	1	0.730739	1	1	0.823907	0.795104
1590	0.718897	1	0.887352	1	0.994737	1	0.932203	1	1	1	0.968116	1	1	0.729961	1	1	0.823907	0.795126
1600	0.717552	1	0.887352	1	0.994737	1	0.929122	1	1	1	0.971014	1	1	0.729183	1	1	0.823105	0.794236
1610	0.721587	1	0.887352	1	0.994737	1	0.930663	1	1	1	0.971014	1	1	0.727626	1	1	0.824108	0.795291
1620	0.721587	1	0.887352	1	0.994737	1	0.930663	1	1	1	0.971014	1	1	0.727626	1	1	0.824108	0.795266
1630	0.722932	1	0.885375	1	0.994737	1	0.930663	1	1	1	0.971014	1	1	0.724514	1	1	0.823506	0.794614
1640	0.72495	1	0.885375	1	0.994737	1	0.932203	1	1	1	0.971014	1	1	0.725292	1	1	0.824509	0.795836
1650	0.724277	1	0.885375	1	0.994737	1	0.932203	1	1	1	0.971014	1	1	0.727626	1	1	0.82491	0.796248
1660	0.728312	1	0.885375	1	0.994737	1	0.930663	1	1	1	0.971014	1	1	0.725292	1	1	0.825311	0.796687
1670	0.729657	1	0.885375	1	0.994737	1	0.930663	1	1	1	0.971014	1	1	0.725292	1	1	0.825712	0.797123
1680	0.726295	1	0.885375	1	0.994737	1	0.930663	1	1	1	0.971014	1	1	0.72607	1	1	0.82491	0.796368
1690	0.72495	1	0.889328	1	0.994737	1	0.927581	1	1	1	0.971014	1	1	0.728405	1	1	0.82511	0.796573
1700	0.728312	1	0.889328	1	0.994737	1	0.92604	1	1	1	0.971014	1	1	0.731518	1	1	0.826715	0.798238
1710	0.731002	1	0.889328	1	0.994737	1	0.92604	1	1	1	0.971014	1	1	0.726848	1	1	0.826314	0.797742
1720	0.73033	1	0.889328	1	0.994737	1	0.927581	1	1	1	0.971014	1	1	0.728405	1	1	0.826715	0.79825
1730	0.728312	1	0.889328	1	0.994737	1	0.922958	1	1	1	0.971014	1	1	0.728405	1	1	0.825511	0.79677
1740	0.728985	1	0.889328	1	0.994737	1	0.924499	1	1	1	0.973913	1	1	0.727626	1	1	0.825913	0.797227
1750	0.729657	1	0.889328	1	0.994737	1	0.924499	1	1	1	0.971014	1	1	0.728405	1	1	0.826113	0.79747
1760	0.72764	1	0.889328	1	0.994737	1	0.924499	1	1	1	0.971014	1	1	0.727626	1	1	0.825311	0.796681
1770	0.728985	1	0.891304	1	0.994737	1	0.922958	1	1	1	0.971014	1	1	0.729183	1	1	0.826113	0.797569
1780	0.726967	1	0.889328	1	0.994737	1	0.922958	1	1	1	0.973913	1	1	0.729183	1	1	0.825511	0.797034
1790	0.72764	1	0.891304	1	0.994737	1	0.92604	1	1	1	0.971014	1	1	0.728405	1	1	0.825913	0.797503
1800	0.72764	1	0.891304	1	0.994737	1	0.92604	1	1	1	0.973913	1	1	0.728405	1	1	0.826113	0.797729
1810	0.72764	1	0.891304	1	0.994737	1	0.92604	1	1	1	0.973913	1	1	0.733852	1	1	0.827517	0.799191
1820	0.72764	1	0.893281	1	0.994737	1	0.927581	1	1	1	0.973913	1	1	0.732296	1	1	0.827517	0.799208
1830	0.72495	1	0.893281	1	0.994737	1	0.930663	1	1	1	0.976812	1	1	0.735409	1	1	0.828119	0.800017
1840	0.724277	1	0.893281	1	0.994737	1	0.929122	1	1	1	0.976812	1	1	0.73463	1	1	0.827517	0.799351
1850	0.726295	1	0.895257	1	0.994737	1	0.930663	1	1	1	0.976812	1	1	0.736965	1	1	0.829122	0.801204
1860	0.725622	1	0.895257	1	0.994737	1	0.929122	1	1	1	0.973913	1	1	0.736965	1	1	0.82852	0.800489
1870	0.72495	1	0.895257	1	0.994737	1	0.927581	1	1	1	0.973913	1	1	0.736187	1	1	0.827918	0.799807
1880	0.724277	1	0.895257	1	0.994737	1	0.927581	1	1	1	0.973913	1	1	0.735409	1	1	0.827517	0.799406
1890	0.725622	1	0.895257	1	0.994737	1	0.927581	1	1	1	0.973913	1	1	0.731518	1	1	0.826915	0.798732
1900	0.726295	1	0.895257	1	0.994737	1	0.930663	1	1	1	0.973913	1	1	0.732296	1	1	0.827718	0.799748
1910	0.725622	1	0.891304	1	0.994737	1	0.932203	1	1	1	0.973913	1	1	0.731518	1	1	0.827116	0.798994
1920	0.725622	1	0.891304	1	0.994737	1	0.930663	1	1	1	0.973913	1	1	0.732296	1	1	0.827116	0.798975
1930	0.726967	1	0.891304	1	0.994737	1	0.932203	1	1	1	0.973913	1	1	0.730739	1	1	0.827316	0.799206
1940	0.726295	1	0.891304	1	0.994737	1	0.930663	1	1	1	0.973913	1	1	0.730739	1	1	0.826915	0.798698
1950	0.72764	1	0.891304	1	0.994737	1	0.933744	1	1	1	0.973913	1	1	0.729183	1	1	0.827316	0.799109
1960	0.726295	1	0.891304	1	0.994737	1	0.933744	1	1	1	0.976812	1	1	0.728405	1	1	0.826915	0.798661
1970	0.72764	1	0.891304	1	0.994737	1	0.930663	1	1	1	0.976812	1	1	0.729183	1	1	0.827116	0.798847
1980	0.726295	1	0.891304	1	0.994737	1	0.930663	1	1	1	0.976812	1	1	0.727626	1	1	0.826314	0.797991
1990	0.72495	1	0.891304	1	0.994737	1	0.930663	1	1	1	0.973913	1	1	0.729183	1	1	0.826113	0.797764
2000	0.726295	1	0.891304	1	0.994737	1	0.929122	1	1	1	0.973913	1	1	0.728405	1	1	0.826113	0.797795
2010	0.726967	1	0.893281	1	0.994737	1	0.929122	1	1	1	0.973913	1	1	0.727626	1	1	0.826314	0.79806
2020	0.726967	1	0.891304	1	0.994737	1	0.929122	1	1	1	0.973913	1	1	0.727626	1	1	0.826113	0.797828
2030	0.726295	1	0.891304	1	0.994737	1	0.929122	1	1	1	0.973913	1	1	0.728405	1	1	0.826113	0.79782
2040	0.725622	1	0.893281	1	0.994737	1	0.92604	1	1	1	0.973913	1	1	0.728405	1	1	0.825712	0.797346
2050	0.726295	1	0.893281	1	0.994737	1	0.927581	1	1	1	0.973913	1	1	0.727626	1	1	0.825913	0.797639
2060	0.725622	1	0.893281	1	0.994737	1	0.927581	1	1	1	0.973913	1	1	0.726848	1	1	0.825511	0.797154
2070	0.726295	1	0.893281	1	0.994737	1	0.927581	1	1	1	0.973913	1	1	0.726848	1	1	0.825712	0.797317
2080	0.726295	1	0.887352	1	0.994737	1	0.927581	1	1	1	0.973913	1	1	0.724514	1	1	0.824509	0.795935
2090	0.726295	1	0.887352	1	0.994737	1	0.929122	1	1	1	0.973913	1	1	0.724514	1	1	0.824709	0.7962
2100	0.726295	1	0.889328	1	0.994737	1	0.927581	1	1	1	0.973913	1	1	0.724514	1	1	0.824709	0.79617
2110	0.726967	1	0.887352	1	0.994737	1	0.927581	1	1	1	0.973913	1	1	0.724514	1	1	0.824709	0.796148
2120	0.724277	1	0.889328	1	0.994737	1	0.927581	1	1	1	0.973913	1	1	0.722957	1	1	0.823706	0.795131
2130	0.72495	1	0.889328	1	0.994737	1	0.927581	1	1	1	0.973913	1	1	0.722957	1	1	0.823907	0.795328
2140	0.724277	1	0.891304	1	0.994737	1	0.927581	1	1	1	0.976812	1	1	0.721401	1	1	0.823706	0.795155
2150	0.723605	1	0.889328	1	0.994737	1	0.929122	1	1	1	0.973913	1	1	0.722179	1	1	0.823506	0.794963
2160	0.722932	1	0.889328	1	0.994737	1	0.929122	1	1	1	0.976812	1	1	0.720623	1	1	0.823105	0.794615
2170	0.72495	1	0.889328	1	0.994737	1	0.929122	1	1	1	0.976812	1	1	0.720623	1	1	0.823706	0.795257
2180	0.725622	1	0.889328	1	0.994737	1	0.929122	1	1	1	0.973913	1	1	0.720623	1	1	0.823706	0.795265
2190	0.725622	1	0.889328	1	0.994737	1	0.929122	1	1	1	0.973913	1	1	0.719844	1	1	0.823506	0.794969
2200	0.724277	1	0.891304	1	0.994737	1	0.930663	1	1	1	0.973913	1	1	0.719844	1	1	0.823506	0.795036
2210	0.723605	1	0.893281	1	0.994737	1	0.927581	1	1	1	0.973913	1	1	0.719066	1	1	0.822904	0.794332
2220	0.723605	1	0.893281	1	0.994737	1	0.927581	1	1	1	0.973913	1	1	0.719066	1	1	0.822904	0.794364
2230	0.723605	1	0.893281	1	0.994737	1	0.929122	1	1	1	0.973913	1	1	0.719844	1	1	0.823305	0.794792
2240	0.722932	1	0.893281	1	0.994737	1	0.929122	1	1	1	0.973913	1	1	0.718288	1	1	0.822704	0.794155
2250	0.722932	1	0.895257	1	0.994737	1	0.929122	1	1	1	0.973913	1	1	0.716732	1	1	0.822503	0.793972
2260	0.72226	1	0.893281	1	0.994737	1	0.929122	1	1	1	0.973913	1	1	0.715175	1	1	0.821701	0.793096
2270	0.723605	1	0.893281	1	0.994737	1	0.929122	1	1	1	0.973913	1	1	0.722957	1	1	0.824108	0.795691
2280	0.722932	1	0.893281	1	0.994737	1	0.930663	1	1	1	0.973913	1	1	0.722957	1	1	0.824108	0.795689
2290	0.723605	1	0.893281	1	0.994737	1	0.930663	1	1	1	0.973913	1	1	0.722957	1	1	0.824308	0.795903
2300	0.718897	1	0.893281	1	0.994737	1	0.932203	1	1	1	0.973913	1	1	0.720623	1	1	0.822503	0.794125
2310	0.722932	1	0.893281	1	0.994737	1	0.927581	1	1	1	0.973913	1	1	0.721401	1	1	0.823305	0.794782
2320	0.71957	1	0.895257	1	0.994737	1	0.930663	1	1	1	0.973913	1	1	0.725292	1	1	0.823907	0.795576
2330	0.71957	1	0.897233	1	0.994737	1	0.930663	1	1	1	0.973913	1	1	0.72607	1	1	0.824308	0.796044
2340	0.720915	1	0.897233	1	0.994737	1	0.930663	1	1	1	0.973913	1	1	0.72607	1	1	0.824709	0.796439
2350	0.72226	1	0.897233	1	0.994737	1	0.930663	1	1	1	0.973913	1	1	0.722179	1	1	0.824108	0.795764
2360	0.720915	1	0.897233	1	0.994737	1	0.930663	1	1	1	0.971014	1	1	0.722179	1	1	0.823506	0.794888
2370	0.722932	1	0.897233	1	0.994737	1	0.927581	1	1	1	0.971014	1	1	0.719844	1	1	0.823105	0.794383
2380	0.726967	1	0.899209	1	0.994737	1	0.929122	1	1	1	0.971014	1	1	0.720623	1	1	0.82491	0.796347
2390	0.72495	1	0.899209	1	0.994737	1	0.930663	1	1	1	0.971014	1	1	0.720623	1	1	0.824509	0.795982
2400	0.72495	1	0.895257	1	0.994737	1	0.932203	1	1	1	0.973913	1	1	0.722179	1	1	0.82491	0.796514
2410	0.72495	1	0.895257	1	0.994737	1	0.932203	1	1	1	0.973913	1	1	0.722957	1	1	0.82511	0.796724
2420	0.728312	1	0.895257	1	0.994737	1	0.930663	1	1	1	0.973913	1	1	0.724514	1	1	0.826314	0.798038
2430	0.72764	1	0.895257	1	0.994737	1	0.930663	1	1	1	0.971014	1	1	0.723735	1	1	0.825712	0.797344
2440	0.726967	1	0.895257	1	0.994737	1	0.932203	1	1	1	0.971014	1	1	0.723735	1	1	0.825712	0.797324
2450	0.729657	1	0.895257	1	0.994737	1	0.933744	1	1	1	0.971014	1	1	0.723735	1	1	0.826715	0.798434
2460	0.729657	1	0.895257	1	0.994737	1	0.932203	1	1	1	0.971014	1	1	0.720623	1	1	0.825712	0.797241
2470	0.73033	1	0.895257	1	0.994737	1	0.932203	1	1	1	0.971014	1	1	0.722179	1	1	0.826314	0.797878
2480	0.73033	1	0.895257	1	0.994737	1	0.932203	1	1	1	0.971014	1	1	0.722179	1	1	0.826314	0.797876
2490	0.729657	1	0.895257	1	0.994737	1	0.932203	1	1	1	0.971014	1	1	0.722179	1	1	0.826113	0.797651
2500	0.729657	1	0.895257	1	0.994737	1	0.933744	1	1	1	0.971014	1	1	0.721401	1	1	0.826113	0.797666
2510	0.729657	1	0.893281	1	0.994737	1	0.933744	1	1	1	0.968116	1	1	0.720623	1	1	0.825511	0.796839
2520	0.73033	1	0.893281	1	0.994737	1	0.933744	1	1	1	0.968116	1	1	0.720623	1	1	0.825712	0.797161
2530	0.73033	1	0.893281	1	0.994737	1	0.933744	1	1	1	0.971014	1	1	0.721401	1	1	0.826113	0.797561
2540	0.73033	1	0.893281	1	0.994737	1	0.935285	1	1	1	0.971014	1	1	0.723735	1	1	0.826915	0.798445
2550	0.729657	1	0.893281	1	0.994737	1	0.935285	1	1	1	0.971014	1	1	0.723735	1	1	0.826715	0.79821
2560	0.729657	1	0.893281	1	0.994737	1	0.935285	1	1	1	0.971014	1	1	0.725292	1	1	0.827116	0.798673
2570	0.729657	1	0.893281	1	0.994737	1	0.935285	1	1	1	0.968116	1	1	0.724514	1	1	0.826715	0.798247
2580	0.728312	1	0.893281	1	0.994737	1	0.935285	1	1	1	0.968116	1	1	0.724514	1	1	0.826314	0.797799
2590	0.728985	1	0.893281	1	0.994737	1	0.936826	1	1	1	0.968116	1	1	0.725292	1	1	0.826915	0.798506
2600	0.726295	1	0.895257	1	0.994737	1	0.935285	1	1	1	0.968116	1	1	0.723735	1	1	0.825712	0.797164
2610	0.726967	1	0.893281	1	0.994737	1	0.933744	1	1	1	0.968116	1	1	0.724514	1	1	0.825712	0.79718
2620	0.726967	1	0.893281	1	0.994737	1	0.935285	1	1	1	0.968116	1	1	0.723735	1	1	0.825712	0.797219
2630	0.726295	1	0.893281	1	0.994737	1	0.938367	1	1	1	0.965217	1	1	0.72607	1	1	0.826314	0.797863
2640	0.72764	1	0.893281	1	0.994737	1	0.938367	1	1	1	0.965217	1	1	0.72607	1	1	0.826715	0.798307
2650	0.728985	1	0.895257	1	0.994737	1	0.938367	1	1	1	0.965217	1	1	0.726848	1	1	0.827517	0.799189
2660	0.731002	1	0.895257	1	0.994737	1	0.936826	1	1	1	0.965217	1	1	0.727626	1	1	0.828119	0.799803
2670	0.728985	1	0.895257	1	0.994737	1	0.933744	1	1	1	0.965217	1	1	0.728405	1	1	0.827316	0.798811
2680	0.728312	1	0.895257	1	0.994737	1	0.935285	1	1	1	0.965217	1	1	0.729961	1	1	0.827718	0.799293
2690	0.728985	1	0.895257	1	0.994737	1	0.935285	1	1	1	0.965217	1	1	0.729961	1	1	0.827918	0.799483
2700	0.729657	1	0.895257	1	0.994737	1	0.935285	1	1	1	0.965217	1	1	0.730739	1	1	0.828319	0.799923
2710	0.73033	1	0.895257	1	0.994737	1	0.935285	1	1	1	0.965217	1	1	0.730739	1	1	0.82852	0.800157
2720	0.732347	1	0.895257	1	0.994737	1	0.933744	1	1	1	0.965217	1	1	0.730739	1	1	0.828921	0.80058
2730	0.731675	1	0.893281	1	0.994737	1	0.933744	1	1	1	0.965217	1	1	0.733074	1	1	0.829122	0.800813
2740	0.73033	1	0.893281	1	0.994737	1	0.930663	1	1	1	0.965217	1	1	0.733852	1	1	0.82852	0.80011
2750	0.729657	1	0.893281	1	0.994737	1	0.930663	1	1	1	0.965217	1	1	0.733074	1	1	0.828119	0.799674
2760	0.729657	1	0.893281	1	0.994737	1	0.932203	1	1	1	0.965217	1	1	0.733074	1	1	0.828319	0.799756
2770	0.728312	1	0.893281	1	0.994737	1	0.932203	1	1	1	0.962319	1	1	0.729961	1	1	0.826915	0.798285
2780	0.729657	1	0.893281	1	0.994737	1	0.932203	1	1	1	0.962319	1	1	0.730739	1	1	0.827517	0.798879
2790	0.73033	1	0.893281	1	0.994737	1	0.930663	1	1	1	0.962319	1	1	0.732296	1	1	0.827918	0.799336
2800	0.731675	1	0.893281	1	0.994737	1	0.932203	1	1	1	0.962319	1	1	0.729961	1	1	0.827918	0.799432
2810	0.733692	1	0.895257	1	0.994737	1	0.932203	1	1	1	0.962319	1	1	0.731518	1	1	0.829122	0.800744
2820	0.73302	1	0.895257	1	0.994737	1	0.932203	1	1	1	0.962319	1	1	0.730739	1	1	0.82872	0.800376
2830	0.73302	1	0.893281	1	0.994737	1	0.932203	1	1	1	0.962319	1	1	0.730739	1	1	0.82852	0.800131
2840	0.733692	1	0.893281	1	0.994737	1	0.930663	1	1	1	0.962319	1	1	0.733074	1	1	0.829122	0.800787
2850	0.734364	1	0.893281	1	0.994737	1	0.930663	1	1	1	0.962319	1	1	0.733074	1	1	0.829322	0.800958
2860	0.731675	1	0.893281	1	0.994737	1	0.932203	1	1	1	0.962319	1	1	0.733852	1	1	0.828921	0.800577
2870	0.732347	1	0.895257	1	0.994737	1	0.929122	1	1	1	0.962319	1	1	0.730739	1	1	0.828119	0.799625
2880	0.732347	1	0.895257	1	0.994737	1	0.929122	1	1	1	0.962319	1	1	0.730739	1	1	0.828119	0.799654
2890	0.732347	1	0.897233	1	0.994737	1	0.930663	1	1	1	0.962319	1	1	0.731518	1	1	0.82872	0.800431
2900	0.732347	1	0.897233	1	0.994737	1	0.930663	1	1	1	0.965217	1	1	0.733852	1	1	0.829523	0.801338
2910	0.731675	1	0.897233	1	0.994737	1	0.930663	1	1	1	0.965217	1	1	0.732296	1	1	0.828921	0.800697
2920	0.73033	1	0.897233	1	0.994737	1	0.930663	1	1	1	0.965217	1	1	0.729183	1	1	0.827718	0.799412
2930	0.731002	1	0.897233	1	0.994737	1	0.935285	1	1	1	0.965217	1	1	0.730739	1	1	0.828921	0.800779
2940	0.731002	1	0.897233	1	0.994737	1	0.933744	1	1	1	0.965217	1	1	0.730739	1	1	0.82872	0.800535
2950	0.73033	1	0.897233	1	0.994737	1	0.932203	1	1	1	0.965217	1	1	0.730739	1	1	0.828319	0.800048
2960	0.73033	1	0.897233	1	0.994737	1	0.932203	1	1	1	0.965217	1	1	0.729961	1	1	0.828119	0.799835
2970	0.733692	1	0.897233	1	0.994737	1	0.933744	1	1	1	0.965217	1	1	0.729961	1	1	0.829322	0.801171
2980	0.73302	1	0.897233	1	0.994737	1	0.932203	1	1	1	0.965217	1	1	0.731518	1	1	0.829322	0.801158
2990	0.73302	1	0.897233	1	0.994737	1	0.932203	1	1	1	0.965217	1	1	0.733074	1	1	0.829723	0.801606
3000	0.73302	1	0.897233	1	0.994737	1	0.932203	1	1	1	0.965217	1	1	0.733852	1	1	0.829924	0.801824
3010	0.729657	1	0.897233	1	0.994737	1	0.935285	1	1	1	0.965217	1	1	0.73463	1	1	0.829523	0.801462
3020	0.728985	1	0.897233	1	0.994737	1	0.932203	1	1	1	0.965217	1	1	0.733852	1	1	0.82872	0.800559
3030	0.728985	1	0.897233	1	0.994737	1	0.935285	1	1	1	0.965217	1	1	0.733074	1	1	0.828921	0.80084
3040	0.72764	1	0.895257	1	0.994737	1	0.935285	1	1	1	0.965217	1	1	0.732296	1	1	0.828119	0.800021
3050	0.728985	1	0.895257	1	0.994737	1	0.935285	1	1	1	0.965217	1	1	0.730739	1	1	0.828119	0.799986
3060	0.728312	1	0.895257	1	0.994737	1	0.941448	1	1	1	0.965217	1	1	0.731518	1	1	0.828921	0.800964
3070	0.726295	1	0.895257	1	0.994737	1	0.939908	1	1	1	0.965217	1	1	0.730739	1	1	0.827918	0.799762
3080	0.728312	1	0.895257	1	0.994737	1	0.939908	1	1	1	0.965217	1	1	0.732296	1	1	0.828921	0.800848
3090	0.726967	1	0.895257	1	0.994737	1	0.939908	1	1	1	0.965217	1	1	0.731518	1	1	0.828319	0.800198
3100	0.726295	1	0.895257	1	0.994737	1	0.932203	1	1	1	0.965217	1	1	0.731518	1	1	0.827116	0.79873
3110	0.726295	1	0.895257	1	0.994737	1	0.932203	1	1	1	0.965217	1	1	0.731518	1	1	0.827116	0.798731
3120	0.726967	1	0.895257	1	0.994737	1	0.930663	1	1	1	0.965217	1	1	0.733074	1	1	0.827517	0.799137
3130	0.72764	1	0.895257	1	0.994737	1	0.930663	1	1	1	0.965217	1	1	0.735409	1	1	0.828319	0.800044
3140	0.726967	1	0.897233	1	0.994737	1	0.929122	1	1	1	0.965217	1	1	0.73463	1	1	0.827918	0.799637
3150	0.726295	1	0.897233	1	0.994737	1	0.929122	1	1	1	0.965217	1	1	0.73463	1	1	0.827718	0.799366
3160	0.728312	1	0.897233	1	0.994737	1	0.927581	1	1	1	0.965217	1	1	0.73463	1	1	0.828119	0.799743
3170	0.729657	1	0.897233	1	0.994737	1	0.924499	1	1	1	0.965217	1	1	0.733852	1	1	0.827918	0.799391
3180	0.731002	1	0.897233	1	0.994737	1	0.924499	1	1	1	0.965217	1	1	0.733852	1	1	0.828319	0.799757
3190	0.729657	1	0.897233	1	0.994737	1	0.92604	1	1	1	0.965217	1	1	0.733074	1	1	0.827918	0.799333
3200	0.728985	1	0.897233	1	0.994737	1	0.927581	1	1	1	0.965217	1	1	0.73463	1	1	0.828319	0.799809
3210	0.728985	1	0.897233	1	0.994737	1	0.927581	1	1	1	0.965217	1	1	0.733852	1	1	0.828119	0.799534
3220	0.726967	1	0.897233	1	0.994737	1	0.922958	1	1	1	0.965217	1	1	0.735409	1	1	0.827316	0.798663
3230	0.728312	1	0.895257	1	0.994737	1	0.924499	1	1	1	0.965217	1	1	0.736187	1	1	0.827918	0.799279
3240	0.72764	1	0.895257	1	0.994737	1	0.92604	1	1	1	0.965217	1	1	0.737743	1	1	0.828319	0.799817
3250	0.728985	1	0.895257	1	0.994737	1	0.92604	1	1	1	0.965217	1	1	0.738521	1	1	0.828921	0.800463
3260	0.731002	1	0.891304	1	0.994737	1	0.927581	1	1	1	0.965217	1	1	0.735409	1	1	0.82852	0.799896
3270	0.728312	1	0.889328	1	0.994737	1	0.927581	1	1	1	0.965217	1	1	0.73463	1	1	0.827316	0.798567
3280	0.72764	1	0.889328	1	0.994737	1	0.929122	1	1	1	0.965217	1	1	0.735409	1	1	0.827517	0.798783
3290	0.72764	1	0.891304	1	0.994737	1	0.929122	1	1	1	0.965217	1	1	0.729961	1	1	0.826314	0.797543
3300	0.72764	1	0.891304	1	0.994737	1	0.927581	1	1	1	0.965217	1	1	0.731518	1	1	0.826514	0.797714
3310	0.728985	1	0.891304	1	0.994737	1	0.927581	1	1	1	0.965217	1	1	0.729961	1	1	0.826514	0.797715
3320	0.728985	1	0.891304	1	0.994737	1	0.927581	1	1	1	0.965217	1	1	0.731518	1	1	0.826915	0.798143
3330	0.728312	1	0.891304	1	0.994737	1	0.927581	1	1	1	0.968116	1	1	0.73463	1	1	0.827718	0.799064
3340	0.73033	1	0.891304	1	0.994737	1	0.927581	1	1	1	0.968116	1	1	0.735409	1	1	0.82852	0.799938
3350	0.729657	1	0.891304	1	0.994737	1	0.929122	1	1	1	0.968116	1	1	0.735409	1	1	0.82852	0.800027
3360	0.73033	1	0.891304	1	0.994737	1	0.929122	1	1	1	0.968116	1	1	0.73463	1	1	0.82852	0.799988
3370	0.73033	1	0.891304	1	0.994737	1	0.929122	1	1	1	0.965217	1	1	0.735409	1	1	0.82852	0.799963
3380	0.729657	1	0.891304	1	0.994737	1	0.930663	1	1	1	0.965217	1	1	0.736187	1	1	0.82872	0.800174
3390	0.731675	1	0.889328	1	0.994737	1	0.929122	1	1	1	0.965217	1	1	0.733852	1	1	0.828319	0.799728
3400	0.73033	1	0.891304	1	0.994737	1	0.929122	1	1	1	0.965217	1	1	0.733852	1	1	0.828119	0.799443
3410	0.731002	1	0.893281	1	0.994737	1	0.929122	1	1	1	0.965217	1	1	0.732296	1	1	0.828119	0.799543
3420	0.731002	1	0.891304	1	0.994737	1	0.929122	1	1	1	0.965217	1	1	0.732296	1	1	0.827918	0.79941
3430	0.728985	1	0.889328	1	0.994737	1	0.930663	1	1	1	0.965217	1	1	0.732296	1	1	0.827316	0.798713
3440	0.726967	1	0.891304	1	0.994737	1	0.929122	1	1	1	0.965217	1	1	0.733852	1	1	0.827116	0.798526
3450	0.72495	1	0.891304	1	0.994737	1	0.929122	1	1	1	0.965217	1	1	0.733852	1	1	0.826514	0.797894
3460	0.724277	1	0.891304	1	0.994737	1	0.929122	1	1	1	0.965217	1	1	0.733852	1	1	0.826314	0.797702
3470	0.72226	1	0.889328	1	0.994737	1	0.930663	1	1	1	0.965217	1	1	0.733074	1	1	0.825511	0.796826
3480	0.721587	1	0.889328	1	0.994737	1	0.930663	1	1	1	0.965217	1	1	0.733852	1	1	0.825511	0.7968
3490	0.72226	1	0.891304	1	0.994737	1	0.929122	1	1	1	0.965217	1	1	0.732296	1	1	0.825311	0.796614
3500	0.72226	1	0.891304	1	0.994737	1	0.929122	1	1	1	0.965217	1	1	0.731518	1	1	0.82511	0.796396
3510	0.722932	1	0.889328	1	0.994737	1	0.927581	1	1	1	0.965217	1	1	0.732296	1	1	0.82511	0.796315
3520	0.721587	1	0.889328	1	0.994737	1	0.927581	1	1	1	0.965217	1	1	0.732296	1	1	0.824709	0.795861
3530	0.721587	1	0.889328	1	0.994737	1	0.92604	1	1	1	0.965217	1	1	0.732296	1	1	0.824509	0.795655
3540	0.72226	1	0.889328	1	0.994737	1	0.92604	1	1	1	0.965217	1	1	0.732296	1	1	0.824709	0.795866
3550	0.725622	1	0.891304	1	0.994737	1	0.92604	1	1	1	0.965217	1	1	0.732296	1	1	0.825913	0.797074
3560	0.725622	1	0.891304	1	0.994737	1	0.929122	1	1	1	0.965217	1	1	0.732296	1	1	0.826314	0.797601
3570	0.725622	1	0.891304	1	0.994737	1	0.930663	1	1	1	0.965217	1	1	0.732296	1	1	0.826514	0.797842
3580	0.72764	1	0.891304	1	0.994737	1	0.929122	1	1	1	0.965217	1	1	0.732296	1	1	0.826915	0.798233
3590	0.72764	1	0.891304	1	0.994737	1	0.927581	1	1	1	0.965217	1	1	0.732296	1	1	0.826715	0.797997
3600	0.726967	1	0.891304	1	0.994737	1	0.927581	1	1	1	0.965217	1	1	0.733074	1	1	0.826715	0.798007
3610	0.725622	1	0.891304	1	0.994737	1	0.927581	1	1	1	0.965217	1	1	0.733852	1	1	0.826514	0.797795
3620	0.724277	1	0.891304	1	0.994737	1	0.927581	1	1	1	0.965217	1	1	0.733852	1	1	0.826113	0.797372
3630	0.723605	1	0.891304	1	0.994737	1	0.929122	1	1	1	0.965217	1	1	0.733074	1	1	0.825913	0.797209
3640	0.72495	1	0.891304	1	0.994737	1	0.929122	1	1	1	0.965217	1	1	0.730739	1	1	0.825712	0.796963
3650	0.724277	1	0.891304	1	0.994737	1	0.927581	1	1	1	0.965217	1	1	0.731518	1	1	0.825511	0.79673
3660	0.72495	1	0.891304	1	0.994737	1	0.929122	1	1	1	0.965217	1	1	0.733074	1	1	0.826314	0.797579
3670	0.723605	1	0.891304	1	0.994737	1	0.929122	1	1	1	0.965217	1	1	0.730739	1	1	0.825311	0.796509
3680	0.723605	1	0.891304	1	0.994737	1	0.929122	1	1	1	0.965217	1	1	0.730739	1	1	0.825311	0.796509
3690	0.723605	1	0.891304	1	0.994737	1	0.927581	1	1	1	0.965217	1	1	0.729961	1	1	0.82491	0.796034
3700	0.723605	1	0.891304	1	0.994737	1	0.929122	1	1	1	0.965217	1	1	0.729961	1	1	0.82511	0.796306
3710	0.723605	1	0.891304	1	0.994737	1	0.929122	1	1	1	0.965217	1	1	0.730739	1	1	0.825311	0.796522
3720	0.724277	1	0.891304	1	0.994737	1	0.929122	1	1	1	0.965217	1	1	0.730739	1	1	0.825511	0.796705
3730	0.723605	1	0.891304	1	0.994737	1	0.929122	1	1	1	0.965217	1	1	0.731518	1	1	0.825511	0.796677
3740	0.722932	1	0.891304	1	0.994737	1	0.927581	1	1	1	0.965217	1	1	0.733074	1	1	0.825511	0.796718
3750	0.723605	1	0.891304	1	0.994737	1	0.927581	1	1	1	0.965217	1	1	0.733852	1	1	0.825913	0.797126
3760	0.723605	1	0.891304	1	0.994737	1	0.92604	1	1	1	0.968116	1	1	0.733852	1	1	0.825913	0.797152
3770	0.724277	1	0.891304	1	0.994737	1	0.92604	1	1	1	0.968116	1	1	0.733074	1	1	0.825913	0.797115
3780	0.723605	1	0.889328	1	0.994737	1	0.92604	1	1	1	0.968116	1	1	0.733074	1	1	0.825511	0.796669
3790	0.721587	1	0.891304	1	0.994737	1	0.924499	1	1	1	0.968116	1	1	0.733074	1	1	0.82491	0.796031
3800	0.720242	1	0.891304	1	0.994737	1	0.924499	1	1	1	0.968116	1	1	0.733074	1	1	0.824509	0.795569
3810	0.720242	1	0.891304	1	0.994737	1	0.924499	1	1	1	0.968116	1	1	0.732296	1	1	0.824308	0.795326
3820	0.720915	1	0.891304	1	0.994737	1	0.924499	1	1	1	0.968116	1	1	0.731518	1	1	0.824308	0.795381
3830	0.721587	1	0.891304	1	0.994737	1	0.924499	1	1	1	0.968116	1	1	0.730739	1	1	0.824308	0.795376
3840	0.723605	1	0.891304	1	0.994737	1	0.924499	1	1	1	0.968116	1	1	0.729961	1	1	0.824709	0.795799
3850	0.72226	1	0.889328	1	0.994737	1	0.924499	1	1	1	0.968116	1	1	0.730739	1	1	0.824308	0.795357
3860	0.722932	1	0.889328	1	0.994737	1	0.924499	1	1	1	0.968116	1	1	0.730739	1	1	0.824509	0.795534
3870	0.722932	1	0.889328	1	0.994737	1	0.92604	1	1	1	0.968116	1	1	0.729961	1	1	0.824509	0.795534
3880	0.723605	1	0.889328	1	0.994737	1	0.92604	1	1	1	0.968116	1	1	0.730739	1	1	0.82491	0.796049
3890	0.722932	1	0.889328	1	0.994737	1	0.927581	1	1	1	0.968116	1	1	0.728405	1	1	0.824308	0.795523
3900	0.723605	1	0.889328	1	0.994737	1	0.927581	1	1	1	0.968116	1	1	0.727626	1	1	0.824308	0.795512
3910	0.724277	1	0.891304	1	0.994737	1	0.927581	1	1	1	0.968116	1	1	0.727626	1	1	0.824709	0.795988
3920	0.72495	1	0.891304	1	0.994737	1	0.927581	1	1	1	0.968116	1	1	0.727626	1	1	0.82491	0.796217
3930	0.72495	1	0.891304	1	0.994737	1	0.927581	1	1	1	0.968116	1	1	0.725292	1	1	0.824308	0.795545
3940	0.724277	1	0.891304	1	0.994737	1	0.924499	1	1	1	0.968116	1	1	0.728405	1	1	0.824509	0.795655
3950	0.721587	1	0.889328	1	0.994737	1	0.924499	1	1	1	0.968116	1	1	0.729183	1	1	0.823706	0.794729
3960	0.722932	1	0.891304	1	0.994737	1	0.929122	1	1	1	0.968116	1	1	0.729183	1	1	0.82491	0.796216
3970	0.721587	1	0.891304	1	0.994737	1	0.927581	1	1	1	0.968116	1	1	0.729183	1	1	0.824308	0.795507
3980	0.722932	1	0.889328	1	0.994737	1	0.927581	1	1	1	0.968116	1	1	0.729961	1	1	0.824709	0.795934
3990	0.721587	1	0.889328	1	0.994737	1	0.929122	1	1	1	0.968116	1	1	0.727626	1	1	0.823907	0.795056
4000	0.723605	1	0.889328	1	0.994737	1	0.930663	1	1	1	0.968116	1	1	0.728405	1	1	0.82491	0.796152
4010	0.724277	1	0.889328	1	0.994737	1	0.929122	1	1	1	0.968116	1	1	0.729183	1	1	0.82511	0.796367
4020	0.72495	1	0.889328	1	0.994737	1	0.929122	1	1	1	0.968116	1	1	0.729183	1	1	0.825311	0.796499
4030	0.722932	1	0.889328	1	0.994737	1	0.929122	1	1	1	0.968116	1	1	0.729961	1	1	0.82491	0.796123
4040	0.721587	1	0.889328	1	0.994737	1	0.929122	1	1	1	0.968116	1	1	0.729183	1	1	0.824308	0.795527
4050	0.722932	1	0.887352	1	0.994737	1	0.929122	1	1	1	0.968116	1	1	0.729183	1	1	0.824509	0.795659
4060	0.720915	1	0.887352	1	0.994737	1	0.929122	1	1	1	0.968116	1	1	0.730739	1	1	0.824308	0.795449
4070	0.72226	1	0.889328	1	0.994737	1	0.929122	1	1	1	0.968116	1	1	0.729183	1	1	0.824509	0.795737
4080	0.721587	1	0.887352	1	0.994737	1	0.929122	1	1	1	0.968116	1	1	0.728405	1	1	0.823907	0.795019
4090	0.72226	1	0.887352	1	0.994737	1	0.930663	1	1	1	0.968116	1	1	0.728405	1	1	0.824308	0.795466
4100	0.72226	1	0.887352	1	0.994737	1	0.932203	1	1	1	0.968116	1	1	0.729183	1	1	0.824709	0.795959
4110	0.722932	1	0.887352	1	0.994737	1	0.929122	1	1	1	0.968116	1	1	0.729183	1	1	0.824509	0.795657
4120	0.72226	1	0.887352	1	0.994737	1	0.929122	1	1	1	0.968116	1	1	0.729183	1	1	0.824308	0.795414
4130	0.72226	1	0.887352	1	0.994737	1	0.929122	1	1	1	0.968116	1	1	0.729183	1	1	0.824308	0.795414
4140	0.720915	1	0.887352	1	0.994737	1	0.929122	1	1	1	0.968116	1	1	0.729183	1	1	0.823907	0.794989
4150	0.721587	1	0.887352	1	0.994737	1	0.929122	1	1	1	0.968116	1	1	0.729183	1	1	0.824108	0.79523
4160	0.72226	1	0.889328	1	0.994737	1	0.929122	1	1	1	0.968116	1	1	0.729183	1	1	0.824509	0.795706
4170	0.721587	1	0.887352	1	0.994737	1	0.930663	1	1	1	0.968116	1	1	0.729961	1	1	0.824509	0.795685
4180	0.720915	1	0.887352	1	0.994737	1	0.930663	1	1	1	0.968116	1	1	0.729961	1	1	0.824308	0.795472
4190	0.721587	1	0.887352	1	0.994737	1	0.930663	1	1	1	0.968116	1	1	0.729961	1	1	0.824509	0.795661
4200	0.721587	1	0.887352	1	0.994737	1	0.930663	1	1	1	0.968116	1	1	0.729961	1	1	0.824509	0.795662
4210	0.721587	1	0.887352	1	0.994737	1	0.930663	1	1	1	0.968116	1	1	0.729183	1	1	0.824308	0.795451
4220	0.720915	1	0.887352	1	0.994737	1	0.929122	1	1	1	0.968116	1	1	0.729961	1	1	0.824108	0.795216
4230	0.720242	1	0.887352	1	0.994737	1	0.930663	1	1	1	0.968116	1	1	0.731518	1	1	0.824509	0.795744
4240	0.720242	1	0.887352	1	0.994737	1	0.930663	1	1	1	0.968116	1	1	0.731518	1	1	0.824509	0.795755
4250	0.716207	1	0.887352	1	0.994737	1	0.932203	1	1	1	0.968116	1	1	0.731518	1	1	0.823506	0.794704
4260	0.718225	1	0.887352	1	0.994737	1	0.933744	1	1	1	0.968116	1	1	0.730739	1	1	0.824108	0.795361
4270	0.718225	1	0.889328	1	0.994737	1	0.933744	1	1	1	0.968116	1	1	0.729961	1	1	0.824108	0.795412
4280	0.718225	1	0.889328	1	0.994737	1	0.932203	1	1	1	0.968116	1	1	0.729961	1	1	0.823907	0.795171
4290	0.71688	1	0.887352	1	0.994737	1	0.930663	1	1	1	0.968116	1	1	0.728405	1	1	0.822704	0.793809
4300	0.71688	1	0.887352	1	0.994737	1	0.929122	1	1	1	0.965217	1	1	0.729183	1	1	0.822503	0.793517
4310	0.715535	1	0.887352	1	0.994737	1	0.929122	1	1	1	0.965217	1	1	0.729183	1	1	0.822102	0.793094
4320	0.716207	1	0.887352	1	0.994737	1	0.929122	1	1	1	0.965217	1	1	0.729183	1	1	0.822302	0.7933
4330	0.715535	1	0.887352	1	0.994737	1	0.929122	1	1	1	0.965217	1	1	0.729183	1	1	0.822102	0.793095
4340	0.716207	1	0.889328	1	0.994737	1	0.929122	1	1	1	0.965217	1	1	0.729961	1	1	0.822704	0.79379
4350	0.717552	1	0.887352	1	0.994737	1	0.930663	1	1	1	0.965217	1	1	0.729961	1	1	0.823105	0.794179
4360	0.71688	1	0.887352	1	0.994737	1	0.929122	1	1	1	0.965217	1	1	0.729961	1	1	0.822704	0.793734
4370	0.716207	1	0.887352	1	0.994737	1	0.929122	1	1	1	0.965217	1	1	0.729961	1	1	0.822503	0.793518
4380	0.715535	1	0.887352	1	0.994737	1	0.929122	1	1	1	0.965217	1	1	0.729961	1	1	0.822302	0.793311
4390	0.715535	1	0.887352	1	0.994737	1	0.929122	1	1	1	0.965217	1	1	0.730739	1	1	0.822503	0.793515
4400	0.715535	1	0.887352	1	0.994737	1	0.929122	1	1	1	0.965217	1	1	0.729961	1	1	0.822302	0.793294
4410	0.718897	1	0.889328	1	0.994737	1	0.929122	1	1	1	0.965217	1	1	0.730739	1	1	0.823706	0.79484
4420	0.718225	1	0.889328	1	0.994737	1	0.929122	1	1	1	0.965217	1	1	0.730739	1	1	0.823506	0.79462
4430	0.717552	1	0.889328	1	0.994737	1	0.929122	1	1	1	0.965217	1	1	0.730739	1	1	0.823305	0.794409
4440	0.715535	1	0.889328	1	0.994737	1	0.929122	1	1	1	0.965217	1	1	0.733074	1	1	0.823305	0.794428
4450	0.714862	1	0.889328	1	0.994737	1	0.929122	1	1	1	0.965217	1	1	0.733852	1	1	0.823305	0.794437
4460	0.715535	1	0.889328	1	0.994737	1	0.929122	1	1	1	0.965217	1	1	0.733852	1	1	0.823506	0.794626
4470	0.71688	1	0.889328	1	0.994737	1	0.929122	1	1	1	0.965217	1	1	0.73463	1	1	0.824108	0.795273
4480	0.716207	1	0.889328	1	0.994737	1	0.929122	1	1	1	0.965217	1	1	0.733852	1	1	0.823706	0.794841
4490	0.716207	1	0.889328	1	0.994737	1	0.929122	1	1	1	0.962319	1	1	0.732296	1	1	0.823105	0.79417
4500	0.716207	1	0.889328	1	0.994737	1	0.929122	1	1	1	0.962319	1	1	0.733074	1	1	0.823305	0.794389
4510	0.716207	1	0.889328	1	0.994737	1	0.929122	1	1	1	0.962319	1	1	0.733074	1	1	0.823305	0.794412
4520	0.716207	1	0.889328	1	0.994737	1	0.929122	1	1	1	0.962319	1	1	0.733074	1	1	0.823305	0.794441
4530	0.716207	1	0.889328	1	0.994737	1	0.929122	1	1	1	0.962319	1	1	0.733074	1	1	0.823305	0.794434
4540	0.71688	1	0.889328	1	0.994737	1	0.929122	1	1	1	0.962319	1	1	0.733074	1	1	0.823506	0.794646
4550	0.71688	1	0.889328	1	0.994737	1	0.932203	1	1	1	0.962319	1	1	0.733074	1	1	0.823907	0.795118
4560	0.715535	1	0.889328	1	0.994737	1	0.933744	1	1	1	0.962319	1	1	0.733074	1	1	0.823706	0.794977
4570	0.717552	1	0.887352	1	0.994737	1	0.932203	1	1	1	0.962319	1	1	0.732296	1	1	0.823706	0.79495
4580	0.715535	1	0.887352	1	0.994737	1	0.932203	1	1	1	0.962319	1	1	0.731518	1	1	0.822904	0.794057
4590	0.715535	1	0.887352	1	0.994737	1	0.932203	1	1	1	0.962319	1	1	0.731518	1	1	0.822904	0.794061
4600	0.714862	1	0.887352	1	0.994737	1	0.932203	1	1	1	0.962319	1	1	0.729961	1	1	0.822302	0.793447
4610	0.714862	1	0.887352	1	0.994737	1	0.932203	1	1	1	0.962319	1	1	0.731518	1	1	0.822704	0.793871
4620	0.714862	1	0.887352	1	0.994737	1	0.932203	1	1	1	0.962319	1	1	0.731518	1	1	0.822704	0.793879
4630	0.71419	1	0.887352	1	0.994737	1	0.933744	1	1	1	0.962319	1	1	0.731518	1	1	0.822704	0.79396
4640	0.71419	1	0.887352	1	0.994737	1	0.932203	1	1	1	0.962319	1	1	0.730739	1	1	0.822302	0.793447
4650	0.714862	1	0.887352	1	0.994737	1	0.932203	1	1	1	0.962319	1	1	0.731518	1	1	0.822704	0.793877
4660	0.714862	1	0.887352	1	0.994737	1	0.932203	1	1	1	0.962319	1	1	0.731518	1	1	0.822704	0.793876
4670	0.714862	1	0.887352	1	0.994737	1	0.932203	1	1	1	0.962319	1	1	0.731518	1	1	0.822704	0.793879
4680	0.715535	1	0.887352	1	0.994737	1	0.932203	1	1	1	0.962319	1	1	0.731518	1	1	0.822904	0.79409
4690	0.715535	1	0.885375	1	0.994737	1	0.932203	1	1	1	0.962319	1	1	0.731518	1	1	0.822704	0.793829
4700	0.713517	1	0.887352	1	0.994737	1	0.932203	1	1	1	0.962319	1	1	0.732296	1	1	0.822503	0.793706
4710	0.714862	1	0.887352	1	0.994737	1	0.932203	1	1	1	0.962319	1	1	0.732296	1	1	0.822904	0.794158
4720	0.715535	1	0.887352	1	0.994737	1	0.932203	1	1	1	0.962319	1	1	0.730739	1	1	0.822704	0.793937
4730	0.716207	1	0.887352	1	0.994737	1	0.932203	1	1	1	0.962319	1	1	0.731518	1	1	0.823105	0.794368
4740	0.716207	1	0.887352	1	0.994737	1	0.932203	1	1	1	0.962319	1	1	0.732296	1	1	0.823305	0.794579
4750	0.716207	1	0.887352	1	0.994737	1	0.932203	1	1	1	0.962319	1	1	0.732296	1	1	0.823305	0.79458
4760	0.716207	1	0.887352	1	0.994737	1	0.932203	1	1	1	0.962319	1	1	0.732296	1	1	0.823305	0.794579
4770	0.716207	1	0.887352	1	0.994737	1	0.932203	1	1	1	0.962319	1	1	0.732296	1	1	0.823305	0.794579

## Sheet: RF
Number of features	Class 1	Class 2	Class 3	Class 4	Class 5	Class 6	Class 7	Class 8	Class 9	Class 10	Class 11	Class 12	Class 13	Class 14	Class 15	Class 16	Overall accuracy	MCC
10	0.651648	0.914286	0.610672	0.871429	0.894737	0.92	0.70416	1	0.857143	0.895833	0.898551	0.909091	0.901786	0.787549	0.934783	0.981481	0.742078	0.695089
20	0.709482	1	0.65415	0.942857	0.905263	0.92	0.822804	1	0.908163	0.979167	0.927536	0.939394	0.901786	0.800778	0.956522	0.981481	0.788809	0.748183
30	0.715535	1	0.6917	0.957143	0.915789	0.92	0.832049	1	0.938776	0.958333	0.927536	0.909091	0.919643	0.810117	0.956522	0.981481	0.799238	0.760603
40	0.713517	1	0.70751	0.971429	0.931579	0.96	0.836672	1	0.959184	0.958333	0.933333	0.909091	0.9375	0.819455	0.956522	0.981481	0.805455	0.768314
50	0.71957	1	0.713439	0.957143	0.931579	0.96	0.87057	1	0.959184	0.958333	0.933333	0.909091	0.955357	0.832685	0.956522	0.981481	0.815884	0.780857
60	0.73033	1	0.749012	0.985714	0.931579	0.96	0.878274	1	0.959184	0.958333	0.936232	0.939394	0.955357	0.829572	0.978261	0.981481	0.823907	0.79041
70	0.732347	1	0.749012	0.957143	0.931579	0.96	0.875193	1	0.969388	0.958333	0.930435	0.939394	0.964286	0.829572	0.956522	0.981481	0.823506	0.78957
80	0.733692	0.971429	0.76087	0.971429	0.936842	1	0.865948	1	0.959184	0.958333	0.930435	0.969697	0.955357	0.832685	0.956522	0.981481	0.82491	0.791237
90	0.735709	1	0.737154	0.971429	0.936842	1	0.867488	1	0.959184	0.979167	0.942029	0.969697	0.955357	0.841245	0.978261	0.981481	0.826915	0.793349
100	0.73033	1	0.73913	0.971429	0.936842	1	0.885978	1	0.94898	0.958333	0.944928	0.969697	0.973214	0.84358	0.956522	0.981481	0.82852	0.795504
110	0.734364	1	0.754941	0.971429	0.926316	1	0.875193	1	0.959184	0.958333	0.933333	0.969697	0.964286	0.831907	0.978261	0.981481	0.825913	0.792194
120	0.741762	1	0.745059	0.971429	0.942105	1	0.879815	1	0.979592	0.958333	0.933333	0.969697	0.964286	0.838911	0.978261	0.981481	0.830525	0.797459
130	0.739072	1	0.747036	0.985714	0.942105	1	0.878274	1	0.959184	0.958333	0.93913	0.969697	0.973214	0.831128	0.978261	0.981481	0.828119	0.794861
140	0.736382	1	0.731225	0.971429	0.931579	1	0.881356	1	0.959184	0.979167	0.944928	1	0.964286	0.838911	0.978261	0.981481	0.828119	0.794829
150	0.737727	1	0.745059	0.971429	0.942105	1	0.892142	1	0.979592	0.958333	0.93913	0.969697	0.973214	0.842023	1	0.981481	0.832531	0.800102
160	0.737054	1	0.754941	0.957143	0.936842	1	0.882897	1	0.989796	1	0.936232	0.969697	0.982143	0.841245	1	0.981481	0.83213	0.799677
170	0.73033	1	0.754941	0.985714	0.931579	1	0.892142	1	0.979592	0.979167	0.947826	0.969697	0.982143	0.84358	1	0.981481	0.832531	0.800234
180	0.734364	1	0.743083	0.985714	0.947368	1	0.887519	1	0.979592	0.979167	0.942029	1	0.973214	0.849027	0.978261	0.981481	0.833333	0.801163
190	0.724277	0.971429	0.768775	0.971429	0.947368	1	0.882897	1	0.94898	0.979167	0.947826	1	0.973214	0.844358	1	0.981481	0.830726	0.798515
200	0.739744	1	0.73913	0.985714	0.947368	1	0.881356	1	0.959184	1	0.944928	1	0.982143	0.847471	1	0.981481	0.833734	0.801485
210	0.731675	1	0.743083	0.985714	0.957895	1	0.884438	1	0.979592	1	0.950725	0.969697	0.964286	0.849805	1	0.981481	0.833333	0.801264
220	0.741089	1	0.752964	0.971429	0.931579	1	0.887519	1	0.969388	0.979167	0.947826	1	0.964286	0.841245	1	0.962963	0.833534	0.801178
230	0.735037	1	0.764822	0.971429	0.936842	1	0.878274	1	0.979592	0.979167	0.944928	0.969697	0.973214	0.853696	1	0.962963	0.835138	0.803036
240	0.734364	1	0.756917	0.971429	0.957895	1	0.884438	1	0.989796	1	0.944928	0.969697	0.973214	0.841245	1	0.981481	0.833133	0.80106
250	0.734364	1	0.76087	1	0.942105	1	0.879815	1	0.969388	1	0.953623	1	0.973214	0.849805	1	0.981481	0.835339	0.803696
260	0.723605	1	0.762846	0.985714	0.957895	1	0.887519	1	0.989796	0.979167	0.953623	1	0.973214	0.845914	1	0.981481	0.832932	0.801251
270	0.726295	1	0.745059	0.985714	0.942105	1	0.879815	1	0.989796	0.979167	0.93913	0.969697	0.973214	0.846693	1	0.981481	0.829322	0.796454
280	0.735037	1	0.745059	0.985714	0.947368	1	0.88906	1	1	1	0.944928	0.969697	0.973214	0.841245	1	0.981481	0.832732	0.800773
290	0.729657	1	0.76087	0.985714	0.957895	1	0.878274	1	0.989796	1	0.950725	1	0.973214	0.853696	1	0.962963	0.835138	0.803544
300	0.726295	1	0.76087	1	0.952632	1	0.87057	1	0.979592	1	0.947826	0.969697	0.973214	0.837354	1	0.981481	0.82852	0.795651
310	0.73302	1	0.750988	0.985714	0.942105	1	0.879815	1	0.989796	1	0.953623	0.969697	0.964286	0.846693	1	0.944444	0.832531	0.800216
320	0.73302	1	0.766798	0.985714	0.926316	1	0.864407	1	0.979592	1	0.942029	1	0.973214	0.854475	1	0.962963	0.833133	0.800702
330	0.726295	1	0.743083	0.985714	0.942105	0.96	0.882897	1	0.989796	1	0.947826	1	0.973214	0.850584	1	0.962963	0.831127	0.798494
340	0.73033	1	0.76087	1	0.952632	1	0.879815	1	0.979592	1	0.942029	1	0.982143	0.848249	1	0.944444	0.833333	0.801223
350	0.731002	1	0.756917	0.985714	0.942105	1	0.88906	1	0.979592	0.979167	0.953623	1	0.973214	0.850584	1	0.981481	0.835138	0.80349
360	0.735037	1	0.747036	1	0.947368	1	0.892142	1	1	1	0.95942	1	0.973214	0.849805	1	0.981481	0.836943	0.805662
370	0.728312	1	0.772727	1	0.947368	1	0.879815	1	0.969388	1	0.93913	0.969697	0.973214	0.848249	1	0.981481	0.833333	0.801122
380	0.72764	1	0.752964	0.985714	0.947368	1	0.892142	1	0.979592	1	0.947826	1	0.973214	0.840467	1	0.981481	0.831528	0.799483
390	0.720242	1	0.754941	1	0.952632	1	0.879815	1	0.989796	1	0.947826	1	0.973214	0.852918	1	0.962963	0.831528	0.799143
400	0.741089	1	0.764822	0.985714	0.952632	1	0.88906	1	0.989796	1	0.95942	1	0.973214	0.850584	1	0.962963	0.839952	0.808938
410	0.733692	1	0.747036	0.985714	0.957895	1	0.88906	1	0.979592	1	0.950725	0.969697	0.973214	0.848249	1	0.962963	0.834537	0.802562
420	0.739744	1	0.758893	0.985714	0.968421	1	0.885978	1	0.969388	1	0.950725	1	0.973214	0.838911	1	0.981481	0.835339	0.803608
430	0.73033	1	0.76087	0.971429	0.942105	1	0.892142	1	0.989796	1	0.947826	1	0.973214	0.855253	1	0.962963	0.836542	0.80512
440	0.73033	1	0.752964	0.985714	0.947368	1	0.882897	1	1	1	0.947826	1	0.973214	0.850584	1	0.962963	0.833935	0.801802
450	0.732347	1	0.750988	0.971429	0.957895	1	0.882897	1	0.989796	1	0.953623	1	0.973214	0.851362	1	0.962963	0.834938	0.802583
460	0.729657	1	0.749012	0.985714	0.947368	1	0.885978	1	0.989796	1	0.950725	1	0.973214	0.853696	1	0.962963	0.834537	0.802497
470	0.732347	1	0.768775	0.985714	0.952632	1	0.890601	1	1	1	0.950725	1	0.973214	0.851362	1	0.962963	0.837746	0.806428
480	0.728312	1	0.754941	0.971429	0.947368	1	0.893683	1	0.979592	1	0.947826	1	0.973214	0.845914	1	0.962963	0.833133	0.801319
490	0.740417	1	0.747036	0.985714	0.947368	1	0.892142	1	0.979592	1	0.947826	1	0.973214	0.846693	1	0.962963	0.836141	0.804248
500	0.733692	1	0.729249	1	0.942105	1	0.885978	1	0.979592	1	0.947826	1	0.973214	0.842023	1	0.962963	0.830325	0.797547
510	0.739744	1	0.762846	0.985714	0.957895	1	0.884438	1	0.989796	1	0.95942	0.969697	0.973214	0.855253	1	0.962963	0.839952	0.808467
520	0.735037	1	0.76087	0.985714	0.947368	1	0.902928	1	0.979592	1	0.95942	1	0.982143	0.85214	1	0.962963	0.839751	0.809105
530	0.734364	1	0.770751	0.971429	0.947368	1	0.88906	1	0.989796	1	0.950725	1	0.982143	0.844358	1	0.962963	0.836141	0.804315
540	0.728985	1	0.76087	0.985714	0.963158	1	0.890601	1	0.989796	1	0.944928	1	0.964286	0.852918	1	0.962963	0.835941	0.804346
550	0.732347	1	0.745059	0.985714	0.942105	1	0.895223	1	0.979592	1	0.950725	1	0.973214	0.848249	1	0.981481	0.834537	0.802692
560	0.735709	1	0.756917	0.971429	0.952632	1	0.896764	1	0.989796	0.979167	0.944928	1	0.973214	0.842802	1	0.981481	0.835339	0.803401
570	0.736382	1	0.750988	0.971429	0.947368	1	0.887519	1	0.979592	1	0.947826	1	0.973214	0.848249	1	0.962963	0.834938	0.802709
580	0.739744	1	0.741107	0.985714	0.942105	1	0.90755	1	1	1	0.953623	0.969697	0.973214	0.853696	1	0.981481	0.839751	0.808604
590	0.726295	1	0.745059	0.971429	0.952632	1	0.896764	1	0.989796	1	0.942029	1	0.982143	0.852918	1	0.981481	0.834136	0.802433
600	0.731002	1	0.764822	0.985714	0.957895	1	0.899846	1	0.989796	1	0.956522	1	0.964286	0.85214	1	0.981481	0.838748	0.80781
610	0.73302	1	0.750988	0.985714	0.936842	1	0.898305	1	0.969388	1	0.947826	0.969697	0.973214	0.856031	1	0.981481	0.836943	0.805307
620	0.739744	1	0.768775	0.985714	0.952632	1	0.898305	1	0.979592	1	0.95942	1	0.973214	0.849805	1	0.981481	0.840955	0.810057
630	0.72764	1	0.758893	1	0.952632	1	0.895223	1	0.979592	1	0.947826	1	0.973214	0.854475	1	0.981481	0.836542	0.804919
640	0.743779	1	0.76087	0.985714	0.942105	1	0.898305	1	0.989796	1	0.950725	1	0.973214	0.84358	1	0.981481	0.838949	0.807535
650	0.728312	1	0.754941	0.985714	0.947368	1	0.892142	1	0.989796	1	0.947826	1	0.973214	0.855253	1	0.981481	0.835941	0.804235
660	0.73033	1	0.77668	0.957143	0.952632	1	0.884438	1	0.989796	1	0.947826	1	0.973214	0.846693	1	0.981481	0.835339	0.803444
670	0.735037	1	0.76087	0.985714	0.942105	1	0.895223	1	0.979592	1	0.950725	1	0.973214	0.852918	1	0.962963	0.837946	0.806474
680	0.72764	1	0.752964	0.971429	0.942105	1	0.899846	1	1	1	0.956522	1	0.973214	0.856031	1	0.962963	0.836943	0.80557
690	0.734364	1	0.764822	0.985714	0.942105	1	0.895223	1	0.989796	1	0.947826	1	0.964286	0.850584	1	0.981481	0.837545	0.806017
700	0.73302	1	0.749012	0.985714	0.947368	1	0.892142	1	0.989796	1	0.947826	1	0.973214	0.854475	1	0.962963	0.836342	0.804688
710	0.737727	1	0.73913	0.985714	0.947368	1	0.898305	1	0.989796	1	0.942029	1	0.973214	0.850584	1	0.981481	0.836342	0.804535
720	0.725622	1	0.758893	0.985714	0.947368	1	0.899846	1	0.989796	1	0.950725	0.969697	0.973214	0.854475	1	0.962963	0.836141	0.804682
730	0.739072	1	0.758893	0.971429	0.947368	1	0.892142	1	0.989796	1	0.942029	1	0.973214	0.851362	1	0.962963	0.837746	0.806031
740	0.728985	1	0.750988	0.985714	0.942105	1	0.887519	1	0.979592	1	0.944928	1	0.973214	0.855253	1	0.981481	0.834537	0.802406
750	0.735709	1	0.764822	0.971429	0.952632	1	0.893683	1	0.989796	1	0.953623	1	0.982143	0.851362	1	0.981481	0.838949	0.807758
760	0.733692	1	0.754941	1	0.931579	1	0.901387	1	0.989796	1	0.942029	1	0.973214	0.856809	1	0.981481	0.838347	0.807009
770	0.743107	1	0.752964	0.985714	0.936842	1	0.887519	1	0.979592	1	0.953623	0.969697	0.973214	0.859144	1	0.981481	0.840152	0.808583
780	0.733692	1	0.749012	0.971429	0.942105	0.96	0.906009	1	0.989796	1	0.936232	1	0.973214	0.848249	1	0.981481	0.83554	0.80379
790	0.735709	1	0.741107	0.985714	0.942105	1	0.899846	1	1	1	0.944928	1	0.982143	0.854475	1	0.981481	0.837545	0.805969
800	0.742434	1	0.750988	0.985714	0.952632	1	0.892142	1	0.979592	1	0.953623	1	0.964286	0.856809	1	0.981481	0.840353	0.809044
810	0.734364	1	0.752964	0.985714	0.957895	1	0.902928	1	0.979592	1	0.956522	1	0.973214	0.8607	1	1	0.841356	0.810601
820	0.726967	1	0.741107	0.971429	0.957895	1	0.898305	1	1	1	0.950725	1	0.973214	0.859922	1	0.981481	0.836743	0.805224
830	0.734364	1	0.766798	0.971429	0.952632	1	0.896764	1	0.989796	1	0.947826	1	0.973214	0.864591	1	0.981481	0.841957	0.811289
840	0.739744	1	0.762846	0.985714	0.947368	1	0.896764	1	0.969388	1	0.947826	1	0.973214	0.853696	1	0.981481	0.839952	0.808734
850	0.734364	1	0.741107	0.985714	0.952632	1	0.890601	1	0.989796	1	0.947826	1	0.973214	0.850584	1	0.962963	0.834938	0.802564
860	0.745124	1	0.762846	0.985714	0.952632	1	0.892142	1	0.979592	1	0.944928	1	0.973214	0.858366	1	0.981481	0.842359	0.811251
870	0.747142	1	0.749012	0.971429	0.947368	1	0.892142	1	0.969388	1	0.947826	1	0.973214	0.856809	1	0.981481	0.840754	0.809214
880	0.733692	1	0.745059	0.985714	0.942105	1	0.896764	1	0.989796	1	0.950725	1	0.973214	0.856031	1	0.981481	0.837345	0.805766
890	0.733692	1	0.747036	0.985714	0.947368	1	0.895223	1	0.989796	1	0.95942	1	0.973214	0.856031	1	0.981481	0.838147	0.806516
900	0.725622	1	0.76087	0.985714	0.947368	1	0.88906	1	0.989796	1	0.947826	1	0.973214	0.856809	1	0.981481	0.83574	0.803898
910	0.73033	1	0.750988	0.985714	0.957895	1	0.899846	1	1	1	0.950725	1	0.973214	0.859922	1	0.981481	0.83915	0.808255
920	0.736382	1	0.758893	0.985714	0.952632	1	0.893683	1	1	1	0.953623	1	0.982143	0.855253	1	0.981481	0.839952	0.809048
930	0.743779	1	0.750988	0.971429	0.957895	1	0.898305	1	0.979592	1	0.947826	1	0.982143	0.851362	1	0.981481	0.840152	0.808532
940	0.728985	1	0.745059	0.985714	0.936842	1	0.893683	1	1	0.979167	0.947826	1	0.964286	0.859144	1	0.981481	0.83574	0.803951
950	0.738399	1	0.741107	0.985714	0.952632	1	0.901387	1	0.989796	1	0.942029	1	0.964286	0.850584	1	0.981481	0.837144	0.805311
960	0.752522	1	0.756917	0.971429	0.936842	1	0.892142	1	1	1	0.944928	1	0.973214	0.854475	1	0.981481	0.842559	0.811489
970	0.741089	1	0.754941	1	0.947368	1	0.892142	1	0.989796	0.979167	0.947826	1	0.973214	0.856809	1	0.981481	0.840152	0.808722
980	0.731675	1	0.764822	0.985714	0.947368	1	0.892142	1	0.989796	1	0.947826	1	0.973214	0.851362	0.978261	0.981481	0.836743	0.805148
990	0.745124	1	0.747036	0.985714	0.936842	1	0.90755	1	0.979592	1	0.953623	1	0.973214	0.855253	1	0.981481	0.841957	0.810862
1000	0.73302	1	0.758893	0.957143	0.952632	1	0.896764	1	1	1	0.950725	1	0.964286	0.863813	1	1	0.840754	0.809562
1010	0.740417	1	0.76087	0.985714	0.963158	1	0.893683	1	0.989796	1	0.947826	1	0.973214	0.858366	1	0.981481	0.841757	0.810788
1020	0.743107	1	0.752964	0.971429	0.947368	1	0.901387	1	1	1	0.950725	1	0.973214	0.845914	1	0.981481	0.83915	0.807859
1030	0.740417	1	0.76087	0.971429	0.942105	1	0.88906	1	0.969388	1	0.953623	1	0.973214	0.85214	1	0.981481	0.838548	0.806628
1040	0.749159	1	0.747036	0.971429	0.952632	1	0.909091	1	0.989796	1	0.944928	1	0.982143	0.852918	1	0.981481	0.84296	0.812116
1050	0.737054	1	0.770751	0.985714	0.952632	1	0.896764	1	1	1	0.953623	1	0.973214	0.852918	1	0.981481	0.840955	0.810102
1060	0.739072	1	0.758893	0.985714	0.968421	1	0.899846	1	0.989796	1	0.953623	1	0.964286	0.849027	1	0.981481	0.839952	0.809027
1070	0.741762	1	0.741107	1	0.963158	1	0.902928	1	0.989796	1	0.95942	1	0.973214	0.855253	1	0.981481	0.841556	0.810697
1080	0.737727	1	0.745059	0.985714	0.957895	1	0.904468	1	0.989796	1	0.93913	1	0.964286	0.853696	1	0.981481	0.838548	0.807241
1090	0.745124	1	0.752964	0.985714	0.952632	1	0.904468	1	0.969388	0.979167	0.947826	1	0.973214	0.850584	1	0.962963	0.840554	0.809384
1100	0.72495	1	0.76087	0.985714	0.952632	1	0.912173	1	0.989796	1	0.947826	1	0.973214	0.854475	1	0.981481	0.838147	0.807281
1110	0.744452	1	0.766798	0.985714	0.947368	1	0.904468	1	0.989796	1	0.947826	1	0.973214	0.849805	1	0.981481	0.842158	0.811303
1120	0.737727	1	0.749012	0.985714	0.942105	1	0.90755	1	0.979592	1	0.953623	1	0.973214	0.858366	1	0.981481	0.840955	0.810123
1130	0.736382	1	0.76087	0.985714	0.957895	1	0.912173	1	1	1	0.956522	1	0.973214	0.859922	1	0.981481	0.843963	0.813888
1140	0.734364	1	0.743083	0.985714	0.952632	1	0.909091	1	1	1	0.953623	1	0.973214	0.861479	1	0.981481	0.841155	0.810507
1150	0.741762	1	0.756917	0.985714	0.952632	1	0.892142	1	0.989796	1	0.944928	1	0.964286	0.858366	1	0.981481	0.840754	0.809497
1160	0.745797	1	0.756917	0.985714	0.947368	1	0.896764	1	0.979592	1	0.956522	0.969697	0.973214	0.847471	1	0.981481	0.840152	0.808758
1170	0.744452	1	0.756917	0.985714	0.952632	1	0.895223	1	1	1	0.953623	1	0.964286	0.85214	1	0.981481	0.841155	0.810033
1180	0.743779	1	0.756917	0.985714	0.952632	1	0.895223	1	0.989796	1	0.947826	1	0.973214	0.859144	1	0.981481	0.842359	0.81127
1190	0.751849	1	0.758893	0.971429	0.957895	1	0.896764	1	0.979592	1	0.944928	1	0.973214	0.856031	1	1	0.844164	0.813394
1200	0.733692	1	0.750988	0.985714	0.947368	1	0.898305	1	0.979592	1	0.956522	1	0.973214	0.863035	1	1	0.840554	0.809583
1210	0.733692	1	0.754941	0.985714	0.957895	1	0.901387	1	0.979592	1	0.947826	1	0.973214	0.857588	1	1	0.839751	0.808715
1220	0.734364	1	0.73913	0.971429	0.957895	1	0.904468	1	0.989796	1	0.942029	1	0.973214	0.861479	1	1	0.83935	0.808097
1230	0.741762	1	0.752964	0.985714	0.947368	1	0.893683	1	0.979592	1	0.944928	1	0.973214	0.849805	1	1	0.838347	0.806556
1240	0.735709	1	0.747036	0.985714	0.942105	1	0.899846	1	0.989796	0.979167	0.947826	1	0.973214	0.850584	1	0.981481	0.836743	0.805081
1250	0.728985	1	0.766798	0.971429	0.942105	1	0.901387	1	0.989796	1	0.942029	1	0.973214	0.858366	1	0.962963	0.838347	0.807082
1260	0.731675	1	0.762846	0.971429	0.942105	1	0.901387	1	0.979592	1	0.950725	1	0.973214	0.862257	1	0.981481	0.840353	0.809536
1270	0.736382	1	0.745059	0.985714	0.947368	1	0.899846	1	0.989796	1	0.947826	1	0.973214	0.854475	1	0.981481	0.838147	0.806412
1280	0.73302	1	0.747036	0.985714	0.947368	1	0.892142	1	1	1	0.953623	1	0.973214	0.851362	1	0.981481	0.836141	0.804383
1290	0.739744	1	0.768775	0.957143	0.936842	1	0.895223	1	0.979592	1	0.950725	1	0.973214	0.855253	1	1	0.840554	0.809255
1300	0.731002	1	0.754941	0.985714	0.952632	1	0.892142	1	1	1	0.950725	1	0.973214	0.853696	1	1	0.837144	0.80553
1310	0.741089	1	0.747036	0.971429	0.957895	1	0.902928	1	1	1	0.950725	1	0.964286	0.859144	1	1	0.841957	0.811311
1320	0.731002	1	0.758893	0.985714	0.942105	1	0.899846	1	0.989796	1	0.947826	0.969697	0.982143	0.8607	1	1	0.839551	0.808494
1330	0.731002	1	0.772727	0.985714	0.957895	1	0.901387	1	0.989796	1	0.944928	1	0.964286	0.859144	1	0.981481	0.840754	0.810048
1340	0.728312	1	0.756917	0.985714	0.931579	1	0.902928	1	1	1	0.956522	1	0.964286	0.855253	1	1	0.837746	0.806522
1350	0.736382	1	0.766798	0.971429	0.947368	1	0.902928	1	1	1	0.956522	1	0.973214	0.851362	1	1	0.840754	0.809915
1360	0.739744	1	0.762846	0.985714	0.952632	1	0.892142	1	0.979592	1	0.956522	1	0.973214	0.857588	1	0.981481	0.841356	0.81038
1370	0.724277	1	0.73913	0.971429	0.947368	1	0.898305	1	0.989796	1	0.953623	1	0.973214	0.849027	1	1	0.832732	0.800746
1380	0.741089	1	0.768775	0.971429	0.936842	1	0.899846	1	0.979592	1	0.93913	1	0.973214	0.850584	1	1	0.839751	0.808618
1390	0.744452	1	0.752964	0.971429	0.952632	0.96	0.895223	1	1	1	0.950725	1	0.973214	0.8607	1	0.981481	0.842559	0.81154
1400	0.743107	1	0.729249	0.985714	0.942105	1	0.909091	1	0.989796	1	0.944928	0.969697	0.973214	0.8607	1	0.981481	0.840754	0.809508
1410	0.735037	1	0.758893	0.985714	0.942105	1	0.902928	1	0.989796	1	0.950725	1	0.973214	0.859144	1	1	0.840955	0.810234
1420	0.731675	1	0.752964	0.985714	0.936842	1	0.904468	1	0.989796	1	0.953623	1	0.973214	0.856809	1	1	0.838949	0.807836
1430	0.733692	1	0.754941	0.985714	0.936842	1	0.902928	1	1	1	0.950725	1	0.973214	0.867704	1	0.981481	0.842158	0.811572
1440	0.728312	1	0.752964	0.985714	0.942105	1	0.901387	1	0.979592	1	0.950725	1	0.964286	0.851362	1	1	0.83574	0.803948
1450	0.734364	1	0.76087	0.985714	0.952632	0.96	0.893683	1	1	1	0.950725	1	0.973214	0.863813	1	1	0.841356	0.810377
1460	0.725622	1	0.750988	0.985714	0.957895	1	0.901387	1	0.989796	1	0.944928	1	0.973214	0.850584	1	1	0.835138	0.803593
1470	0.735037	1	0.745059	0.985714	0.947368	0.96	0.904468	1	0.989796	1	0.953623	1	0.973214	0.853696	1	0.981481	0.838347	0.806935
1480	0.735709	1	0.735178	0.985714	0.942105	1	0.909091	1	1	1	0.950725	1	0.964286	0.847471	1	0.962963	0.836141	0.804552
1490	0.740417	1	0.756917	0.985714	0.947368	1	0.895223	1	0.969388	1	0.942029	1	0.982143	0.857588	1	0.981481	0.840152	0.809007
1500	0.732347	1	0.752964	1	0.947368	1	0.899846	1	0.979592	1	0.944928	1	0.964286	0.856809	1	0.981481	0.837946	0.806248
1510	0.743107	1	0.768775	0.985714	0.957895	1	0.896764	1	0.979592	0.979167	0.950725	1	0.973214	0.858366	1	0.981481	0.843361	0.812632
1520	0.735709	1	0.752964	0.985714	0.957895	1	0.909091	1	0.989796	1	0.947826	1	0.973214	0.850584	1	1	0.839551	0.808753
1530	0.725622	1	0.756917	0.985714	0.952632	1	0.90755	1	1	1	0.956522	1	0.973214	0.861479	1	1	0.840152	0.809599
1540	0.737727	1	0.768775	0.971429	0.952632	1	0.904468	1	0.979592	1	0.947826	1	0.973214	0.859144	1	1	0.84276	0.812506
1550	0.735709	1	0.750988	0.985714	0.942105	1	0.90755	1	0.989796	1	0.944928	1	0.964286	0.856031	1	0.981481	0.83935	0.808107
1560	0.740417	1	0.76087	0.985714	0.957895	1	0.904468	1	0.979592	1	0.93913	1	0.973214	0.858366	1	0.981481	0.842158	0.811484
1570	0.734364	1	0.756917	0.985714	0.936842	1	0.892142	1	0.989796	1	0.947826	1	0.973214	0.858366	1	0.981481	0.838347	0.806687
1580	0.737727	1	0.770751	0.985714	0.957895	1	0.895223	1	1	1	0.953623	1	0.973214	0.859144	1	0.981481	0.84276	0.812166
1590	0.738399	1	0.750988	1	0.952632	1	0.904468	1	0.989796	0.979167	0.953623	1	0.973214	0.854475	1	1	0.840754	0.809707
1600	0.743107	1	0.752964	0.985714	0.947368	1	0.895223	1	0.979592	1	0.947826	0.969697	0.973214	0.868482	1	1	0.843763	0.8127
1610	0.731002	1	0.745059	0.985714	0.947368	0.96	0.904468	1	0.979592	1	0.947826	1	0.973214	0.864591	1	0.981481	0.83935	0.808292
1620	0.737054	1	0.749012	0.985714	0.942105	1	0.892142	1	0.989796	1	0.950725	1	0.973214	0.862257	1	0.981481	0.839751	0.808178
1630	0.743779	1	0.756917	0.985714	0.957895	1	0.902928	1	0.989796	1	0.95942	1	0.964286	0.849027	1	0.981481	0.841556	0.810665
1640	0.745797	1	0.749012	0.985714	0.947368	0.96	0.896764	1	0.979592	1	0.950725	1	0.973214	0.859922	1	1	0.842359	0.811353
1650	0.739744	1	0.747036	0.985714	0.947368	1	0.901387	1	1	1	0.956522	1	0.973214	0.856809	1	1	0.841155	0.810136
1660	0.740417	1	0.743083	0.985714	0.947368	1	0.896764	1	1	1	0.947826	1	0.955357	0.861479	1	0.981481	0.840353	0.808891
1670	0.740417	1	0.745059	0.985714	0.947368	0.96	0.899846	1	1	1	0.956522	1	0.973214	0.859922	1	0.981481	0.841356	0.810432
1680	0.748487	1	0.750988	0.985714	0.952632	1	0.893683	1	0.989796	1	0.944928	1	0.973214	0.855253	1	1	0.841957	0.810728
1690	0.735709	1	0.747036	0.985714	0.952632	1	0.910632	1	1	1	0.950725	1	0.964286	0.858366	1	1	0.841155	0.810613
1700	0.735709	1	0.762846	0.985714	0.942105	0.96	0.904468	1	1	0.979167	0.944928	1	0.973214	0.858366	1	1	0.840955	0.810167
1710	0.735709	1	0.749012	0.971429	0.942105	1	0.906009	1	0.989796	1	0.947826	1	0.973214	0.855253	1	1	0.83915	0.807827
1720	0.739744	1	0.743083	0.985714	0.947368	1	0.893683	1	0.989796	1	0.956522	1	0.973214	0.852918	1	1	0.838548	0.807049
1730	0.731002	1	0.758893	0.985714	0.952632	0.96	0.898305	1	1	1	0.953623	0.969697	0.973214	0.864591	1	1	0.840955	0.810203
1740	0.734364	1	0.741107	0.985714	0.968421	1	0.902928	1	0.989796	0.979167	0.944928	1	0.973214	0.859922	1	1	0.839551	0.808277
1750	0.738399	1	0.750988	0.985714	0.963158	1	0.902928	1	1	1	0.950725	1	0.973214	0.859144	1	0.981481	0.841957	0.811225
1760	0.746469	1	0.750988	0.985714	0.952632	1	0.902928	1	1	1	0.947826	1	0.973214	0.853696	1	0.981481	0.842359	0.811368
1770	0.73302	1	0.743083	1	0.947368	0.96	0.893683	1	0.989796	1	0.947826	1	0.964286	0.861479	1	0.981481	0.837746	0.806002
1780	0.728985	1	0.76087	0.985714	0.963158	0.96	0.895223	1	0.969388	1	0.944928	1	0.973214	0.859922	1	1	0.838347	0.807144
1790	0.741762	1	0.756917	0.985714	0.952632	0.96	0.909091	1	0.979592	1	0.956522	1	0.973214	0.866926	1	0.981481	0.845768	0.815838
1800	0.73302	1	0.743083	0.985714	0.957895	1	0.898305	1	1	1	0.947826	1	0.973214	0.8607	1	1	0.83915	0.80769
1810	0.731002	1	0.752964	0.985714	0.947368	0.96	0.918336	1	1	1	0.950725	1	0.973214	0.854475	1	1	0.840152	0.809755
1820	0.737727	1	0.754941	0.985714	0.957895	1	0.902928	1	0.989796	1	0.947826	1	0.973214	0.859922	1	0.962963	0.841556	0.810676
1830	0.739744	1	0.754941	0.985714	0.942105	0.96	0.898305	1	0.989796	1	0.947826	1	0.964286	0.864591	1	1	0.842158	0.811295
1840	0.741089	1	0.743083	0.985714	0.942105	1	0.898305	1	0.989796	1	0.947826	1	0.973214	0.859922	0.978261	1	0.840353	0.809113
1850	0.726967	1	0.749012	0.985714	0.957895	1	0.90755	1	1	1	0.942029	0.969697	0.973214	0.854475	1	1	0.836943	0.805549
1860	0.739072	1	0.750988	0.985714	0.952632	0.96	0.912173	1	0.989796	1	0.956522	1	0.973214	0.858366	1	0.981481	0.84276	0.812145
1870	0.739072	1	0.743083	0.985714	0.942105	1	0.901387	1	0.979592	1	0.942029	1	0.973214	0.861479	1	0.981481	0.839952	0.808687
1880	0.733692	1	0.745059	0.985714	0.942105	1	0.902928	1	0.989796	1	0.950725	1	0.973214	0.856031	1	0.981481	0.838147	0.806697
1890	0.73302	1	0.754941	0.985714	0.947368	0.96	0.910632	1	1	1	0.947826	1	0.973214	0.858366	1	1	0.840754	0.810114
1900	0.737054	1	0.750988	0.985714	0.947368	0.96	0.919877	1	0.989796	1	0.947826	1	0.973214	0.859922	1	1	0.84296	0.812632
1910	0.739072	1	0.749012	0.985714	0.963158	1	0.906009	1	1	1	0.947826	1	0.973214	0.85214	1	0.981481	0.840353	0.809297
1920	0.735709	1	0.737154	0.985714	0.947368	0.96	0.909091	1	0.989796	1	0.93913	1	0.973214	0.858366	1	1	0.838748	0.807314
1930	0.738399	1	0.747036	0.985714	0.947368	0.96	0.910632	1	0.989796	1	0.933333	1	0.964286	0.853696	1	1	0.838949	0.807494
1940	0.735709	1	0.745059	0.985714	0.952632	1	0.90755	1	0.979592	1	0.95942	1	0.973214	0.857588	1	1	0.840754	0.809854
1950	0.745124	1	0.754941	0.985714	0.968421	1	0.902928	1	0.979592	1	0.944928	1	0.964286	0.849027	1	1	0.841155	0.809918
1960	0.746469	1	0.756917	1	0.957895	1	0.902928	1	0.989796	1	0.950725	1	0.964286	0.859144	1	1	0.844765	0.814316
1970	0.741762	1	0.73913	0.985714	0.952632	1	0.912173	1	0.989796	1	0.950725	1	0.973214	0.854475	1	1	0.841356	0.810446
1980	0.745797	1	0.749012	0.985714	0.952632	1	0.899846	1	0.979592	1	0.956522	1	0.964286	0.859144	1	1	0.843161	0.812553
1990	0.744452	1	0.747036	0.985714	0.952632	1	0.904468	1	0.989796	1	0.942029	1	0.973214	0.859922	1	1	0.84276	0.811905
2000	0.739072	1	0.743083	0.985714	0.947368	1	0.910632	1	0.989796	1	0.950725	1	0.964286	0.855253	1	1	0.840554	0.809801
2010	0.744452	1	0.745059	0.985714	0.947368	0.96	0.898305	1	0.989796	1	0.947826	1	0.973214	0.856809	1	1	0.840955	0.809809
2020	0.73302	1	0.750988	0.985714	0.942105	0.96	0.899846	1	0.989796	1	0.956522	1	0.973214	0.856809	1	1	0.838748	0.807191
2030	0.738399	1	0.752964	0.985714	0.947368	0.96	0.901387	1	0.969388	1	0.944928	1	0.973214	0.862257	1	1	0.841155	0.810263
2040	0.736382	1	0.750988	0.985714	0.952632	1	0.912173	1	0.979592	1	0.942029	1	0.973214	0.861479	1	1	0.841957	0.811239
2050	0.738399	1	0.747036	0.985714	0.957895	1	0.909091	1	1	1	0.953623	1	0.973214	0.859922	1	1	0.84276	0.812378
2060	0.724277	1	0.73913	0.985714	0.957895	1	0.906009	1	0.989796	1	0.953623	1	0.973214	0.8607	1	1	0.837345	0.806366
2070	0.752522	1	0.76087	0.985714	0.963158	0.96	0.906009	1	1	1	0.944928	1	0.982143	0.862257	1	1	0.848175	0.818078
2080	0.729657	1	0.743083	0.985714	0.957895	0.96	0.901387	1	0.979592	1	0.956522	1	0.973214	0.862257	1	1	0.838949	0.807865
2090	0.736382	1	0.741107	1	0.957895	1	0.906009	1	0.989796	1	0.936232	1	0.982143	0.862257	0.978261	1	0.840554	0.809549
2100	0.738399	1	0.749012	0.985714	0.947368	1	0.909091	1	1	1	0.953623	1	0.973214	0.847471	0.978261	1	0.83915	0.8079
2110	0.747142	1	0.752964	0.985714	0.952632	1	0.90755	1	0.959184	1	0.942029	1	0.964286	0.870039	1	0.981481	0.846169	0.815658
2120	0.748487	1	0.764822	0.985714	0.957895	1	0.906009	1	0.989796	1	0.962319	1	0.982143	0.8607	1	1	0.847974	0.818292
2130	0.747814	1	0.764822	0.971429	0.947368	1	0.902928	1	0.989796	1	0.947826	1	0.973214	0.8607	1	1	0.845568	0.815167
2140	0.748487	1	0.737154	0.985714	0.952632	1	0.906009	1	1	1	0.947826	1	0.973214	0.857588	1	1	0.843161	0.812265
2150	0.732347	1	0.749012	0.985714	0.963158	1	0.906009	1	0.979592	1	0.95942	1	0.973214	0.859144	1	1	0.840754	0.809884
2160	0.747142	1	0.754941	0.985714	0.942105	0.96	0.901387	1	1	1	0.942029	1	0.973214	0.855253	0.978261	1	0.842158	0.811366
2170	0.741762	1	0.756917	0.985714	0.947368	1	0.910632	1	1	1	0.953623	1	0.973214	0.856809	1	1	0.843763	0.81321
2180	0.736382	1	0.752964	0.985714	0.963158	1	0.90755	1	0.989796	1	0.950725	1	0.982143	0.854475	1	1	0.841155	0.810375
2190	0.742434	1	0.741107	0.985714	0.952632	1	0.902928	1	1	1	0.950725	1	0.973214	0.855253	1	1	0.840955	0.809957
2200	0.739744	1	0.743083	0.985714	0.942105	1	0.901387	1	1	1	0.944928	1	0.973214	0.858366	1	1	0.840152	0.808961
2210	0.73302	1	0.749012	0.985714	0.936842	1	0.909091	1	1	1	0.953623	1	0.973214	0.863813	1	1	0.841556	0.810867
2220	0.743779	1	0.76087	0.985714	0.952632	0.96	0.909091	1	1	1	0.953623	1	0.982143	0.859922	0.978261	1	0.845367	0.815051
2230	0.745797	1	0.745059	0.985714	0.952632	0.96	0.896764	1	0.989796	1	0.947826	1	0.973214	0.849805	1	1	0.839551	0.808064
2240	0.747814	1	0.747036	0.985714	0.947368	1	0.906009	1	1	1	0.950725	1	0.973214	0.854475	1	1	0.843161	0.812345
2250	0.742434	1	0.752964	0.985714	0.947368	1	0.909091	1	0.989796	1	0.93913	1	0.973214	0.857588	1	1	0.842359	0.811513
2260	0.742434	1	0.749012	0.985714	0.942105	1	0.910632	1	0.979592	1	0.947826	1	0.982143	0.863035	1	1	0.843963	0.813288
2270	0.749159	1	0.737154	0.985714	0.952632	0.96	0.90755	1	1	1	0.944928	1	0.973214	0.866926	1	1	0.845568	0.81525
2280	0.735037	1	0.762846	0.985714	0.952632	1	0.895223	1	1	1	0.953623	1	0.973214	0.854475	1	1	0.839952	0.808891
2290	0.735037	1	0.743083	0.985714	0.952632	0.96	0.910632	1	0.969388	1	0.944928	1	0.964286	0.8607	1	1	0.839952	0.808845
2300	0.745124	1	0.764822	0.985714	0.936842	1	0.910632	1	1	1	0.942029	1	0.973214	0.854475	1	1	0.843763	0.813331
2310	0.757229	1	0.745059	0.985714	0.952632	1	0.901387	1	0.989796	1	0.950725	1	0.973214	0.859144	0.978261	0.981481	0.845969	0.815339
2320	0.749159	1	0.741107	0.985714	0.963158	0.96	0.912173	1	1	1	0.953623	0.969697	0.973214	0.859144	1	1	0.845367	0.815017
2330	0.741762	1	0.735178	0.985714	0.947368	1	0.896764	1	0.989796	1	0.944928	1	0.982143	0.857588	1	1	0.83935	0.807653
2340	0.747142	1	0.747036	0.985714	0.963158	0.96	0.90755	1	0.989796	1	0.947826	1	0.973214	0.866926	1	1	0.84637	0.816212
2350	0.744452	1	0.733202	0.985714	0.947368	1	0.896764	1	0.989796	1	0.956522	1	0.973214	0.862257	1	1	0.841757	0.81048
2360	0.749832	1	0.743083	0.985714	0.963158	1	0.916795	1	0.969388	1	0.944928	1	0.973214	0.861479	0.978261	1	0.845969	0.815753
2370	0.745797	1	0.756917	0.985714	0.952632	0.96	0.904468	1	1	1	0.944928	1	0.973214	0.858366	1	1	0.843963	0.81328
2380	0.748487	1	0.73913	0.985714	0.952632	0.96	0.904468	1	0.989796	1	0.944928	1	0.973214	0.864591	1	1	0.844364	0.813406
2390	0.738399	1	0.754941	0.985714	0.936842	0.96	0.90755	1	1	1	0.956522	1	0.973214	0.861479	1	0.981481	0.84276	0.812076
2400	0.747814	1	0.76087	0.985714	0.952632	0.96	0.904468	1	0.969388	1	0.936232	0.969697	0.973214	0.859922	1	1	0.843963	0.813274
2410	0.739072	1	0.741107	0.985714	0.942105	1	0.902928	1	0.989796	1	0.942029	0.969697	0.973214	0.856031	0.978261	1	0.838548	0.806725
2420	0.747814	1	0.745059	0.985714	0.957895	0.96	0.913713	1	1	1	0.947826	1	0.973214	0.858366	1	1	0.844966	0.814662
2430	0.740417	1	0.747036	0.985714	0.947368	1	0.899846	1	0.989796	1	0.950725	1	0.973214	0.859144	1	1	0.841155	0.81007
2440	0.742434	1	0.762846	0.985714	0.957895	1	0.913713	1	1	1	0.950725	1	0.973214	0.862257	1	1	0.84657	0.817014
2450	0.749832	1	0.750988	0.985714	0.957895	1	0.906009	1	0.989796	1	0.947826	1	0.973214	0.858366	1	1	0.845166	0.814583
2460	0.747814	1	0.737154	0.985714	0.947368	0.96	0.906009	1	0.989796	1	0.947826	1	0.973214	0.864591	1	1	0.844164	0.813301
2470	0.736382	1	0.749012	0.985714	0.968421	0.96	0.899846	1	0.989796	1	0.944928	1	0.973214	0.858366	1	1	0.840152	0.809086
2480	0.750504	1	0.750988	0.985714	0.952632	1	0.906009	1	0.989796	1	0.947826	1	0.973214	0.858366	1	1	0.845166	0.814672
2490	0.741762	1	0.750988	0.985714	0.963158	1	0.901387	1	0.989796	1	0.953623	1	0.973214	0.855253	1	1	0.841957	0.811113
2500	0.738399	1	0.737154	0.985714	0.952632	1	0.904468	1	0.969388	1	0.953623	1	0.973214	0.855253	1	1	0.83915	0.807764
2510	0.751177	1	0.749012	0.985714	0.968421	0.96	0.896764	1	1	1	0.950725	1	0.973214	0.854475	1	1	0.843763	0.813031
2520	0.737054	1	0.764822	0.985714	0.963158	1	0.909091	1	0.989796	1	0.95942	1	0.973214	0.866926	1	1	0.84637	0.816794
2530	0.747142	1	0.750988	0.985714	0.947368	0.96	0.898305	1	0.989796	1	0.950725	1	0.973214	0.855253	1	0.981481	0.841957	0.810793
2540	0.755884	1	0.752964	1	0.963158	1	0.904468	1	1	1	0.947826	1	0.973214	0.856031	1	1	0.846972	0.816845
2550	0.743779	1	0.741107	0.985714	0.952632	1	0.902928	1	0.989796	1	0.942029	1	0.973214	0.856809	1	1	0.840955	0.809539
2560	0.739744	1	0.733202	0.985714	0.952632	1	0.918336	1	0.989796	1	0.953623	1	0.973214	0.857588	1	1	0.841957	0.811347
2570	0.743779	1	0.73913	0.985714	0.952632	0.96	0.910632	1	0.989796	1	0.944928	1	0.973214	0.855253	1	1	0.841356	0.810358
2580	0.740417	1	0.758893	0.985714	0.952632	1	0.90755	1	0.989796	1	0.953623	1	0.973214	0.8607	1	1	0.844164	0.813653
2590	0.743107	1	0.741107	0.985714	0.947368	1	0.906009	1	0.989796	1	0.93913	1	0.973214	0.867704	1	1	0.843562	0.81282
2600	0.743107	1	0.758893	0.985714	0.942105	0.96	0.898305	1	0.979592	1	0.947826	1	0.973214	0.867704	1	1	0.844364	0.813853
2610	0.745124	1	0.76087	0.985714	0.952632	1	0.901387	1	1	1	0.956522	1	0.973214	0.861479	1	1	0.845568	0.815169
2620	0.743107	1	0.750988	0.985714	0.952632	0.96	0.915254	1	0.979592	1	0.947826	1	0.973214	0.856809	1	1	0.843361	0.812814
2630	0.741762	1	0.762846	1	0.947368	1	0.909091	1	0.989796	1	0.950725	1	0.973214	0.857588	0.978261	1	0.843963	0.813643
2640	0.743107	1	0.747036	0.985714	0.952632	1	0.901387	1	0.989796	1	0.947826	1	0.973214	0.85214	1	1	0.840353	0.809293
2650	0.747814	1	0.747036	0.985714	0.947368	1	0.921418	1	1	1	0.944928	1	0.973214	0.859144	1	1	0.845969	0.815855
2660	0.747814	1	0.749012	0.971429	0.942105	1	0.904468	1	0.979592	1	0.947826	1	0.973214	0.86537	1	1	0.844966	0.814404
2670	0.748487	1	0.745059	0.985714	0.963158	1	0.916795	1	0.989796	1	0.947826	0.969697	0.973214	0.863813	0.978261	1	0.846771	0.816856
2680	0.747814	1	0.745059	0.985714	0.957895	1	0.902928	1	1	1	0.944928	1	0.973214	0.863035	1	1	0.844765	0.814201
2690	0.740417	1	0.750988	0.985714	0.947368	0.96	0.915254	1	0.989796	1	0.93913	1	0.973214	0.866926	1	1	0.844565	0.814276
2700	0.739744	1	0.766798	0.971429	0.957895	0.96	0.90755	1	0.989796	1	0.953623	1	0.973214	0.864591	1	0.981481	0.845367	0.815162
2710	0.745797	1	0.747036	0.971429	0.963158	1	0.902928	1	1	1	0.950725	1	0.973214	0.85214	1	1	0.841957	0.810851
2720	0.749159	1	0.743083	0.985714	0.952632	1	0.90755	1	1	1	0.944928	1	0.973214	0.8607	1	1	0.844765	0.813966
2730	0.739072	1	0.741107	0.985714	0.942105	1	0.901387	1	1	1	0.950725	1	0.973214	0.859144	1	0.981481	0.840152	0.8087
2740	0.757229	1	0.756917	0.985714	0.947368	1	0.904468	1	0.989796	1	0.944928	1	0.973214	0.857588	1	1	0.846972	0.816565
2750	0.755212	1	0.749012	0.985714	0.947368	0.96	0.90755	1	0.989796	1	0.944928	1	0.973214	0.868482	1	1	0.848576	0.818343
2760	0.749159	1	0.73913	0.985714	0.952632	1	0.904468	1	0.979592	1	0.944928	1	0.973214	0.861479	1	1	0.843763	0.812842
2770	0.747814	1	0.750988	0.985714	0.957895	0.96	0.902928	1	1	1	0.950725	1	0.973214	0.859144	1	1	0.844565	0.81406
2780	0.743779	1	0.762846	0.985714	0.968421	0.96	0.909091	1	0.979592	1	0.953623	1	0.964286	0.86537	1	1	0.846972	0.817149
2790	0.755212	1	0.766798	0.985714	0.957895	0.96	0.909091	1	1	1	0.950725	1	0.982143	0.858366	1	1	0.849178	0.819629
2800	0.751177	1	0.741107	0.985714	0.963158	1	0.906009	1	0.989796	1	0.95942	1	0.973214	0.866148	0.978261	1	0.847373	0.817264
2810	0.749832	1	0.762846	1	0.963158	1	0.90755	1	0.989796	1	0.950725	1	0.973214	0.866926	0.978261	1	0.849178	0.819354
2820	0.748487	1	0.743083	1	0.947368	1	0.913713	1	0.989796	1	0.942029	1	0.973214	0.864591	1	0.981481	0.845768	0.815312
2830	0.749832	1	0.749012	0.985714	0.942105	1	0.913713	1	0.969388	1	0.956522	1	0.964286	0.863035	1	1	0.84657	0.816228
2840	0.741089	1	0.758893	0.971429	0.957895	1	0.90755	1	0.979592	1	0.944928	1	0.973214	0.856809	1	1	0.842559	0.811972
2850	0.745124	1	0.76087	0.985714	0.952632	1	0.899846	1	1	1	0.942029	1	0.982143	0.859144	1	1	0.843963	0.813488
2860	0.741089	1	0.752964	0.985714	0.957895	1	0.904468	1	1	1	0.947826	1	0.973214	0.862257	1	1	0.843763	0.813444
2870	0.754539	1	0.749012	0.985714	0.957895	1	0.899846	1	1	1	0.953623	1	0.973214	0.861479	1	1	0.846972	0.816439
2880	0.748487	1	0.764822	0.985714	0.952632	1	0.904468	1	1	1	0.953623	0.969697	0.973214	0.855253	1	1	0.845367	0.815132
2890	0.747142	1	0.762846	0.985714	0.968421	1	0.904468	1	0.989796	1	0.947826	1	0.982143	0.867704	1	1	0.848375	0.818648
2900	0.755212	1	0.743083	0.985714	0.947368	0.96	0.892142	1	0.989796	1	0.950725	1	0.973214	0.870039	1	1	0.846771	0.815867
2910	0.755212	1	0.745059	0.985714	0.957895	1	0.913713	1	1	1	0.95942	1	0.973214	0.864591	1	1	0.849779	0.820079
2920	0.745797	1	0.754941	0.985714	0.952632	0.96	0.912173	1	0.989796	1	0.944928	1	0.973214	0.857588	1	0.981481	0.844164	0.8139
2930	0.754539	1	0.764822	0.985714	0.947368	1	0.904468	1	0.979592	1	0.956522	1	0.973214	0.850584	1	1	0.845768	0.815252
2940	0.745124	1	0.76087	0.985714	0.947368	1	0.90755	1	0.989796	1	0.95942	1	0.973214	0.858366	1	0.981481	0.845166	0.815025
2950	0.746469	1	0.764822	0.985714	0.957895	0.96	0.904468	1	1	1	0.942029	1	0.973214	0.862257	0.978261	1	0.845768	0.815515
2960	0.743779	1	0.725296	0.985714	0.942105	1	0.902928	1	0.979592	1	0.953623	1	0.973214	0.863035	1	1	0.841155	0.809784
2970	0.753867	1	0.76087	0.985714	0.957895	1	0.898305	1	0.979592	1	0.95942	1	0.973214	0.848249	1	1	0.844364	0.813907
2980	0.744452	1	0.741107	0.985714	0.952632	1	0.896764	1	1	1	0.95942	1	0.973214	0.859922	1	1	0.842559	0.811538
2990	0.745797	1	0.749012	0.985714	0.957895	1	0.90755	1	0.989796	1	0.953623	1	0.982143	0.862257	1	1	0.845568	0.815271
3000	0.757902	1	0.752964	0.985714	0.942105	0.96	0.901387	1	0.989796	1	0.95942	1	0.973214	0.859922	1	1	0.847573	0.816974
3010	0.744452	1	0.735178	1	0.942105	1	0.906009	1	1	1	0.956522	1	0.973214	0.863035	1	0.981481	0.843361	0.812255
3020	0.747142	1	0.754941	0.985714	0.952632	1	0.893683	1	1	1	0.950725	1	0.982143	0.8607	1	1	0.844164	0.813305
3030	0.743107	1	0.743083	0.985714	0.963158	1	0.901387	1	1	1	0.942029	1	0.973214	0.864591	1	1	0.843361	0.812641
3040	0.759919	1	0.764822	0.985714	0.973684	0.96	0.910632	1	1	1	0.956522	1	0.973214	0.8607	1	0.981481	0.851785	0.822539
3050	0.747142	1	0.745059	0.985714	0.963158	1	0.901387	1	1	1	0.950725	1	0.973214	0.856809	1	1	0.843361	0.812182
3060	0.747142	1	0.76087	0.985714	0.952632	0.96	0.906009	1	0.989796	1	0.953623	1	0.973214	0.866148	1	1	0.847373	0.817618
3070	0.734364	1	0.749012	0.985714	0.942105	1	0.906009	1	0.979592	1	0.953623	1	0.973214	0.855253	1	1	0.83915	0.80778
3080	0.740417	1	0.750988	0.985714	0.952632	1	0.90755	1	0.969388	1	0.953623	1	0.973214	0.858366	1	1	0.842359	0.811476
3090	0.754539	1	0.76087	0.985714	0.957895	1	0.904468	1	0.979592	1	0.947826	1	0.973214	0.856031	1	1	0.84657	0.816423
3100	0.744452	1	0.754941	0.985714	0.952632	1	0.896764	1	0.969388	1	0.944928	1	0.973214	0.864591	1	1	0.843562	0.812775
3110	0.755884	1	0.743083	0.985714	0.952632	1	0.906009	1	0.989796	1	0.950725	1	0.973214	0.856809	1	0.981481	0.845568	0.81477
3120	0.753194	1	0.76087	0.985714	0.963158	1	0.906009	1	0.979592	1	0.95942	1	0.973214	0.857588	1	1	0.847774	0.817846
3130	0.751849	1	0.756917	0.985714	0.947368	1	0.909091	1	0.979592	1	0.950725	1	0.973214	0.856031	1	0.981481	0.845568	0.815085
3140	0.748487	1	0.743083	0.985714	0.963158	0.96	0.909091	1	1	1	0.956522	1	0.973214	0.856809	1	1	0.844765	0.814402
3150	0.745124	1	0.752964	0.985714	0.947368	0.96	0.899846	1	0.989796	1	0.953623	1	0.973214	0.852918	1	1	0.841556	0.81041
3160	0.754539	1	0.756917	0.985714	0.957895	1	0.906009	1	1	1	0.953623	1	0.973214	0.863035	0.978261	1	0.848777	0.818916
3170	0.739744	1	0.752964	0.985714	0.952632	0.96	0.899846	1	0.979592	1	0.953623	1	0.973214	0.859144	1	1	0.841556	0.810672
3180	0.752522	1	0.758893	0.985714	0.952632	0.96	0.901387	1	0.979592	1	0.944928	1	0.973214	0.852918	1	1	0.843963	0.813346
3190	0.750504	1	0.747036	0.985714	0.947368	1	0.906009	1	0.989796	1	0.956522	1	0.973214	0.855253	1	1	0.844364	0.813533
3200	0.761937	1	0.754941	0.985714	0.947368	1	0.913713	1	0.989796	1	0.962319	1	0.973214	0.854475	1	1	0.849779	0.820199
3210	0.751849	1	0.768775	0.985714	0.942105	1	0.899846	1	1	1	0.950725	1	0.973214	0.863813	1	1	0.847974	0.817996
3220	0.751177	1	0.747036	0.985714	0.968421	1	0.906009	1	0.989796	1	0.95942	1	0.973214	0.863813	1	1	0.847774	0.817629
3230	0.753194	1	0.754941	0.985714	0.952632	0.96	0.906009	1	0.989796	1	0.95942	1	0.964286	0.861479	1	1	0.847573	0.817533
3240	0.743779	1	0.743083	0.985714	0.957895	0.96	0.909091	1	1	1	0.950725	1	0.973214	0.858366	1	1	0.843161	0.812563
3250	0.755212	1	0.756917	0.985714	0.957895	1	0.904468	1	0.989796	1	0.956522	0.969697	0.982143	0.866148	1	1	0.849779	0.820046
3260	0.740417	1	0.758893	0.985714	0.942105	1	0.895223	1	0.989796	1	0.95942	1	0.973214	0.858366	1	1	0.841957	0.811082
3270	0.741089	1	0.762846	0.985714	0.957895	0.96	0.913713	1	0.979592	1	0.947826	1	0.964286	0.856809	1	1	0.843763	0.813379
3280	0.743779	1	0.752964	0.985714	0.952632	1	0.902928	1	0.989796	1	0.95942	1	0.973214	0.859922	1	1	0.844164	0.813593
3290	0.748487	1	0.76087	0.985714	0.957895	1	0.910632	1	0.989796	1	0.947826	1	0.973214	0.859922	1	0.981481	0.84657	0.816541
3300	0.755212	1	0.758893	0.985714	0.952632	0.96	0.902928	1	1	1	0.944928	1	0.973214	0.853696	1	1	0.845568	0.815097
3310	0.749159	1	0.752964	0.985714	0.957895	0.96	0.901387	1	0.979592	1	0.950725	1	0.973214	0.857588	1	1	0.844164	0.813407
3320	0.737054	1	0.73913	0.985714	0.952632	0.96	0.898305	1	0.989796	1	0.947826	1	0.973214	0.863813	1	1	0.840152	0.808589
3330	0.759919	1	0.749012	0.985714	0.957895	1	0.906009	1	1	1	0.950725	1	0.973214	0.863813	1	1	0.849779	0.820012
3340	0.755212	1	0.76087	0.985714	0.947368	1	0.90755	1	0.979592	1	0.947826	1	0.973214	0.861479	1	1	0.848175	0.818297
3350	0.737727	1	0.764822	0.985714	0.952632	1	0.898305	1	0.959184	1	0.953623	1	0.973214	0.863035	1	1	0.84276	0.812108
3360	0.742434	1	0.750988	0.985714	0.942105	1	0.902928	1	1	0.979167	0.947826	1	0.973214	0.863813	1	1	0.843361	0.812716
3370	0.740417	1	0.76087	0.985714	0.973684	1	0.902928	1	1	1	0.942029	1	0.973214	0.857588	1	1	0.843161	0.812767
3380	0.745797	1	0.756917	0.985714	0.963158	0.96	0.898305	1	0.979592	1	0.950725	1	0.973214	0.861479	1	1	0.844364	0.81357
3390	0.741762	1	0.752964	0.985714	0.952632	1	0.898305	1	0.989796	1	0.947826	1	0.973214	0.858366	1	1	0.841757	0.810617
3400	0.748487	1	0.750988	0.985714	0.963158	0.96	0.90755	1	0.989796	1	0.953623	1	0.964286	0.864591	1	1	0.846771	0.816638
3410	0.743779	1	0.750988	0.985714	0.947368	0.96	0.909091	1	1	1	0.956522	1	0.973214	0.86537	1	1	0.845768	0.815528
3420	0.759247	1	0.737154	0.985714	0.952632	1	0.910632	1	1	1	0.953623	1	0.973214	0.862257	1	1	0.848576	0.818433
3430	0.756557	1	0.762846	0.985714	0.952632	1	0.892142	1	1	1	0.956522	1	0.973214	0.863035	1	1	0.848375	0.818252
3440	0.743779	1	0.762846	0.985714	0.947368	0.96	0.912173	1	0.979592	1	0.942029	1	0.973214	0.862257	0.978261	1	0.844966	0.814781
3450	0.745797	1	0.76087	0.985714	0.952632	0.96	0.902928	1	1	1	0.947826	1	0.973214	0.861479	1	1	0.845166	0.814824
3460	0.753194	1	0.750988	0.985714	0.957895	1	0.901387	1	0.989796	1	0.956522	1	0.964286	0.853696	1	1	0.844765	0.814184
3470	0.743779	1	0.758893	0.985714	0.947368	1	0.904468	1	0.989796	1	0.944928	1	0.973214	0.856809	1	1	0.84296	0.812384
3480	0.745797	1	0.750988	0.985714	0.963158	1	0.896764	1	1	1	0.950725	1	0.964286	0.859922	1	1	0.843562	0.812888
3490	0.753867	1	0.762846	0.985714	0.957895	0.96	0.904468	1	0.969388	1	0.947826	1	0.973214	0.867704	1	1	0.849178	0.819391
3500	0.743779	1	0.727273	0.985714	0.963158	0.96	0.912173	1	0.989796	1	0.947826	1	0.973214	0.8607	1	1	0.842359	0.811528
3510	0.742434	1	0.77668	0.985714	0.947368	1	0.90755	1	0.969388	1	0.942029	1	0.973214	0.858366	1	1	0.844565	0.814341
3520	0.744452	1	0.768775	0.985714	0.957895	0.96	0.904468	1	0.989796	1	0.950725	1	0.973214	0.863813	1	1	0.84657	0.816999
3530	0.744452	1	0.758893	0.985714	0.957895	1	0.899846	1	0.979592	1	0.947826	1	0.973214	0.851362	1	1	0.841556	0.810612
3540	0.747142	1	0.76087	0.985714	0.947368	1	0.895223	1	0.989796	1	0.956522	1	0.973214	0.861479	1	1	0.844966	0.814276
3550	0.756557	1	0.768775	0.985714	0.963158	0.96	0.902928	1	0.979592	1	0.947826	1	0.982143	0.859922	0.978261	1	0.848777	0.818664
3560	0.749159	1	0.750988	0.985714	0.952632	1	0.902928	1	0.989796	1	0.953623	1	0.973214	0.863035	1	1	0.845969	0.81565
3570	0.746469	1	0.770751	0.985714	0.947368	0.96	0.902928	1	0.959184	1	0.944928	1	0.973214	0.859922	1	1	0.844765	0.814179
3580	0.749159	1	0.743083	0.985714	0.963158	1	0.906009	1	1	1	0.93913	1	0.973214	0.857588	0.978261	1	0.843562	0.812897
3590	0.752522	1	0.758893	0.985714	0.957895	0.96	0.901387	1	1	1	0.95942	1	0.973214	0.858366	1	1	0.846972	0.816629
3600	0.737727	1	0.756917	0.985714	0.957895	1	0.912173	1	0.979592	1	0.956522	1	0.973214	0.869261	1	1	0.846169	0.816088
3610	0.754539	1	0.752964	0.985714	0.957895	1	0.913713	1	0.989796	1	0.947826	1	0.973214	0.858366	1	1	0.847774	0.817906
3620	0.755212	1	0.750988	0.985714	0.963158	1	0.902928	1	0.989796	1	0.956522	1	0.982143	0.856031	1	1	0.846771	0.816564
3630	0.756557	1	0.754941	0.985714	0.957895	1	0.904468	1	0.989796	1	0.950725	0.969697	0.973214	0.856809	1	1	0.846972	0.816706
3640	0.746469	1	0.743083	0.985714	0.952632	1	0.909091	1	1	1	0.956522	1	0.973214	0.863813	0.978261	1	0.845568	0.815542
3650	0.755212	1	0.745059	0.985714	0.952632	1	0.902928	1	0.979592	1	0.950725	1	0.973214	0.855253	0.978261	1	0.844565	0.813628
3660	0.733692	1	0.743083	0.985714	0.963158	1	0.901387	1	0.989796	1	0.956522	1	0.973214	0.864591	0.978261	1	0.841155	0.809948
3670	0.747142	1	0.754941	0.985714	0.947368	0.96	0.906009	1	0.989796	1	0.950725	1	0.973214	0.856031	0.978261	1	0.843562	0.813138
3680	0.753867	1	0.770751	0.985714	0.963158	0.96	0.90755	1	0.989796	1	0.950725	1	0.982143	0.859922	1	1	0.849378	0.8198
3690	0.746469	1	0.754941	0.985714	0.957895	0.96	0.909091	1	0.969388	1	0.944928	1	0.973214	0.858366	0.978261	1	0.843963	0.813308
3700	0.757229	1	0.727273	0.985714	0.957895	1	0.909091	1	0.969388	1	0.944928	1	0.973214	0.862257	1	0.981481	0.845568	0.814865
3710	0.754539	1	0.758893	0.985714	0.952632	1	0.90755	1	1	0.979167	0.95942	1	0.973214	0.856031	1	1	0.847573	0.817509
3720	0.752522	1	0.750988	0.985714	0.952632	1	0.898305	1	0.989796	1	0.942029	1	0.964286	0.864591	1	1	0.845768	0.814985
3730	0.749159	1	0.750988	0.985714	0.957895	0.96	0.910632	1	0.989796	1	0.953623	1	0.973214	0.862257	1	1	0.846771	0.8166
3740	0.764627	1	0.737154	0.985714	0.942105	1	0.906009	1	0.979592	1	0.95942	1	0.973214	0.859144	1	1	0.848375	0.817762
3750	0.755884	1	0.756917	0.985714	0.957895	0.96	0.904468	1	1	1	0.953623	1	0.964286	0.859144	0.978261	1	0.847573	0.817245
3760	0.746469	1	0.752964	0.985714	0.947368	1	0.902928	1	0.979592	1	0.953623	1	0.973214	0.862257	1	1	0.844765	0.814308
3770	0.741762	1	0.752964	0.985714	0.963158	1	0.901387	1	0.969388	1	0.950725	1	0.973214	0.851362	1	1	0.840554	0.809454
3780	0.753867	1	0.750988	0.985714	0.957895	1	0.899846	1	0.989796	1	0.950725	1	0.973214	0.866926	1	1	0.847974	0.817693
3790	0.755212	1	0.754941	0.985714	0.952632	0.96	0.910632	1	0.989796	1	0.95942	1	0.982143	0.855253	1	1	0.847573	0.817488
3800	0.750504	1	0.758893	0.985714	0.952632	1	0.902928	1	0.989796	1	0.950725	1	0.973214	0.856809	1	1	0.845367	0.814801
3810	0.752522	1	0.750988	0.985714	0.952632	0.96	0.916795	1	0.989796	1	0.947826	1	0.973214	0.855253	1	1	0.846169	0.815758
3820	0.745797	1	0.749012	0.985714	0.963158	1	0.904468	1	0.989796	1	0.950725	1	0.973214	0.8607	1	1	0.844565	0.81423
3830	0.751177	1	0.754941	0.985714	0.952632	1	0.90755	1	0.989796	1	0.962319	1	0.973214	0.85214	1	1	0.845367	0.815151
3840	0.742434	1	0.733202	0.985714	0.957895	0.96	0.909091	1	0.979592	1	0.942029	1	0.964286	0.859922	1	1	0.840955	0.809502
3850	0.741762	1	0.735178	0.985714	0.947368	1	0.902928	1	0.979592	1	0.950725	0.969697	0.973214	0.854475	1	1	0.83915	0.80738
3860	0.755212	1	0.750988	0.985714	0.952632	0.96	0.912173	1	0.979592	1	0.950725	1	0.973214	0.859144	1	1	0.847373	0.81724
3870	0.740417	1	0.764822	0.985714	0.957895	0.96	0.90755	1	0.989796	1	0.95942	1	0.973214	0.853696	1	0.981481	0.843161	0.812713
3880	0.759247	1	0.756917	0.985714	0.968421	0.96	0.896764	1	1	1	0.950725	1	0.973214	0.855253	1	1	0.847172	0.816872
3890	0.737727	1	0.76087	0.985714	0.957895	1	0.901387	1	0.979592	1	0.950725	1	0.973214	0.862257	1	1	0.84296	0.812283
3900	0.745797	1	0.750988	0.985714	0.957895	0.96	0.919877	1	0.989796	1	0.942029	1	0.973214	0.861479	1	1	0.845969	0.815714
3910	0.757229	1	0.76087	0.985714	0.952632	1	0.896764	1	1	1	0.956522	1	0.973214	0.853696	1	1	0.84657	0.81617
3920	0.754539	1	0.762846	0.985714	0.942105	1	0.915254	1	0.979592	1	0.944928	1	0.982143	0.856809	1	1	0.847774	0.817643
3930	0.745797	1	0.756917	0.985714	0.952632	1	0.904468	1	0.979592	1	0.956522	1	0.973214	0.861479	1	1	0.845367	0.815066
3940	0.757902	1	0.754941	0.985714	0.957895	0.96	0.910632	1	0.989796	1	0.956522	1	0.973214	0.869261	1	1	0.851785	0.822376
3950	0.741762	1	0.745059	0.985714	0.947368	1	0.906009	1	1	1	0.950725	0.969697	0.973214	0.855253	1	1	0.841155	0.81018
3960	0.746469	1	0.749012	0.985714	0.952632	0.96	0.893683	1	0.979592	1	0.93913	1	0.973214	0.862257	1	1	0.842158	0.810756
3970	0.745797	1	0.745059	1	0.973684	0.96	0.913713	1	0.979592	1	0.95942	1	0.973214	0.863035	1	1	0.846771	0.816675
3980	0.740417	1	0.754941	0.985714	0.963158	0.96	0.893683	1	0.989796	1	0.93913	1	0.973214	0.859144	1	1	0.840754	0.809561
3990	0.749832	1	0.76087	0.985714	0.947368	1	0.90755	1	0.989796	1	0.947826	0.969697	0.964286	0.855253	1	1	0.844765	0.814223
4000	0.754539	1	0.745059	1	0.947368	0.96	0.906009	1	0.979592	1	0.93913	1	0.973214	0.857588	0.978261	1	0.844364	0.813421
4010	0.755212	1	0.743083	0.985714	0.947368	0.96	0.912173	1	0.989796	1	0.956522	1	0.973214	0.861479	1	1	0.847573	0.817326
4020	0.743779	1	0.76087	0.985714	0.952632	1	0.90755	1	1	1	0.953623	1	0.973214	0.8607	1	1	0.845568	0.815157
4030	0.743107	1	0.756917	1	0.968421	1	0.901387	1	0.989796	1	0.956522	1	0.973214	0.858366	1	1	0.844364	0.813901
4040	0.746469	1	0.749012	0.985714	0.931579	1	0.902928	1	0.969388	1	0.950725	1	0.973214	0.856031	1	1	0.841757	0.810527
4050	0.739072	1	0.747036	0.985714	0.957895	1	0.912173	1	0.979592	1	0.944928	1	0.973214	0.864591	1	1	0.843562	0.812965
4060	0.750504	1	0.764822	0.985714	0.952632	1	0.898305	1	1	1	0.956522	1	0.973214	0.855253	1	1	0.845568	0.815031
4070	0.751177	1	0.772727	0.985714	0.963158	0.96	0.913713	1	1	1	0.950725	1	0.973214	0.858366	1	1	0.849178	0.819686
4080	0.752522	1	0.743083	0.985714	0.942105	1	0.902928	1	0.989796	1	0.947826	1	0.973214	0.861479	0.978261	1	0.844765	0.813916
4090	0.745797	1	0.762846	0.985714	0.942105	0.96	0.912173	1	1	1	0.950725	1	0.973214	0.861479	1	1	0.84637	0.816339
4100	0.749159	1	0.758893	0.985714	0.957895	1	0.910632	1	0.989796	1	0.944928	1	0.964286	0.858366	1	1	0.845969	0.815666
4110	0.746469	1	0.750988	0.985714	0.963158	1	0.906009	1	0.989796	1	0.956522	1	0.973214	0.850584	1	1	0.84296	0.81221
4120	0.760592	1	0.758893	0.985714	0.968421	1	0.913713	1	1	1	0.953623	1	0.973214	0.861479	1	0.981481	0.851785	0.822367
4130	0.756557	1	0.758893	0.985714	0.963158	0.96	0.90755	1	0.989796	1	0.944928	1	0.973214	0.853696	1	1	0.846771	0.816787
4140	0.749832	1	0.756917	1	0.957895	1	0.909091	1	0.989796	1	0.942029	1	0.973214	0.862257	1	1	0.846972	0.81697
4150	0.747814	1	0.758893	0.985714	0.952632	0.96	0.906009	1	0.989796	1	0.953623	1	0.973214	0.863035	1	1	0.84657	0.816575
4160	0.752522	1	0.752964	0.985714	0.947368	1	0.901387	1	1	1	0.947826	1	0.973214	0.8607	0.978261	1	0.845768	0.815397
4170	0.748487	1	0.774704	0.985714	0.957895	0.96	0.910632	1	1	1	0.965217	1	0.973214	0.861479	1	1	0.849779	0.820462
4180	0.743779	1	0.754941	0.985714	0.957895	0.96	0.893683	1	1	1	0.950725	1	0.964286	0.8607	1	0.981481	0.842559	0.811594
4190	0.751177	1	0.752964	0.985714	0.957895	1	0.899846	1	1	1	0.947826	1	0.973214	0.8607	1	1	0.845768	0.814962
4200	0.746469	1	0.725296	0.985714	0.947368	1	0.909091	1	0.979592	1	0.953623	1	0.973214	0.856809	1	1	0.841356	0.810125
4210	0.747814	1	0.733202	0.985714	0.957895	1	0.909091	1	0.979592	1	0.956522	1	0.973214	0.863813	1	1	0.844966	0.814191
4220	0.747814	1	0.749012	0.985714	0.947368	0.96	0.902928	1	0.989796	1	0.944928	1	0.982143	0.866926	1	1	0.845568	0.815198
4230	0.757229	1	0.747036	0.985714	0.957895	1	0.906009	1	1	1	0.947826	1	0.973214	0.859144	1	1	0.847373	0.817124
4240	0.754539	1	0.754941	0.971429	0.952632	0.96	0.913713	1	0.989796	1	0.95942	1	0.973214	0.854475	1	1	0.847172	0.817109
4250	0.755884	1	0.756917	0.985714	0.968421	1	0.895223	1	0.989796	1	0.953623	1	0.982143	0.86537	1	1	0.848977	0.818898
4260	0.755884	1	0.73913	0.985714	0.947368	0.96	0.902928	1	0.969388	1	0.944928	0.969697	0.973214	0.8607	1	1	0.844565	0.813627
4270	0.761937	1	0.774704	0.985714	0.952632	1	0.899846	1	1	1	0.950725	1	0.973214	0.857588	1	1	0.850381	0.820543
4280	0.742434	1	0.750988	0.985714	0.968421	0.96	0.915254	1	1	1	0.942029	0.969697	0.973214	0.869261	1	1	0.846771	0.816887
4290	0.749832	1	0.76087	1	0.952632	1	0.913713	1	1	1	0.950725	1	0.982143	0.863035	1	1	0.848977	0.819217
4300	0.746469	1	0.758893	0.985714	0.968421	1	0.909091	1	0.969388	1	0.944928	1	0.973214	0.8607	1	1	0.845768	0.815581
4310	0.749159	1	0.752964	1	0.952632	0.96	0.90755	1	0.989796	1	0.947826	0.969697	0.973214	0.858366	1	1	0.844966	0.814346
4320	0.752522	1	0.754941	0.985714	0.957895	1	0.906009	1	0.989796	1	0.956522	1	0.982143	0.863813	1	1	0.848576	0.81885
4330	0.751177	1	0.764822	0.985714	0.952632	1	0.913713	1	0.989796	1	0.942029	1	0.964286	0.857588	1	1	0.846972	0.816728
4340	0.749159	1	0.754941	0.985714	0.947368	1	0.892142	1	1	1	0.950725	1	0.973214	0.859144	1	1	0.843763	0.812684
4350	0.751849	1	0.754941	0.985714	0.947368	0.96	0.906009	1	1	1	0.956522	1	0.964286	0.857588	1	1	0.845969	0.815754
4360	0.760592	1	0.750988	0.985714	0.947368	1	0.899846	1	0.989796	1	0.953623	1	0.973214	0.86537	1	1	0.849378	0.819095
4370	0.753867	1	0.764822	0.985714	0.957895	1	0.918336	1	0.989796	1	0.956522	1	0.973214	0.859922	1	1	0.850381	0.820963
4380	0.758574	1	0.756917	1	0.947368	0.96	0.90755	1	0.989796	1	0.95942	1	0.973214	0.859144	1	1	0.849178	0.819017
4390	0.748487	1	0.762846	0.985714	0.942105	0.96	0.899846	1	0.989796	1	0.950725	1	0.973214	0.86537	1	1	0.84637	0.815828
4400	0.763954	1	0.741107	0.985714	0.947368	1	0.904468	1	0.979592	1	0.942029	1	0.973214	0.868482	1	1	0.849779	0.819817
4410	0.755212	1	0.737154	0.985714	0.973684	1	0.906009	1	0.979592	1	0.953623	1	0.973214	0.856809	1	1	0.845768	0.815207
4420	0.739072	1	0.756917	0.985714	0.957895	1	0.904468	1	0.969388	1	0.947826	1	0.964286	0.856809	1	1	0.841356	0.810172
4430	0.754539	1	0.749012	0.985714	0.957895	1	0.904468	1	0.979592	1	0.947826	1	0.973214	0.86537	1	1	0.847774	0.817351
4440	0.749159	1	0.741107	0.985714	0.957895	0.96	0.910632	1	1	1	0.950725	0.969697	0.973214	0.864591	1	1	0.846169	0.816034
4450	0.760592	1	0.758893	0.985714	0.952632	1	0.906009	1	1	1	0.944928	1	0.964286	0.859144	1	1	0.848977	0.818907
4460	0.753867	1	0.770751	0.985714	0.957895	1	0.906009	1	0.989796	1	0.950725	1	0.973214	0.862257	1	1	0.849579	0.819966
4470	0.753867	1	0.733202	0.985714	0.947368	0.96	0.90755	1	0.979592	1	0.93913	1	0.973214	0.856809	1	1	0.84296	0.811609
4480	0.754539	1	0.762846	0.985714	0.963158	1	0.902928	1	0.979592	1	0.953623	1	0.973214	0.85214	1	1	0.846169	0.815775
4490	0.745124	1	0.745059	0.985714	0.973684	1	0.912173	1	0.979592	1	0.956522	1	0.973214	0.862257	1	1	0.845969	0.815778
4500	0.747814	1	0.76087	0.985714	0.947368	0.96	0.906009	1	0.979592	1	0.93913	1	0.973214	0.863035	0.978261	1	0.845166	0.814424
4510	0.738399	1	0.743083	0.985714	0.942105	1	0.906009	1	0.979592	1	0.947826	1	0.973214	0.845914	1	1	0.836943	0.805079
4520	0.748487	1	0.766798	0.985714	0.957895	0.96	0.916795	1	0.969388	1	0.95942	1	0.973214	0.8607	1	1	0.848576	0.819073
4530	0.743107	1	0.762846	0.985714	0.957895	0.96	0.904468	1	0.979592	1	0.956522	1	0.973214	0.859922	1	1	0.844765	0.814511
4540	0.750504	1	0.762846	0.985714	0.947368	0.96	0.901387	1	0.989796	1	0.947826	1	0.973214	0.861479	1	1	0.846169	0.81561
4550	0.744452	1	0.752964	0.985714	0.942105	0.96	0.913713	1	0.989796	1	0.95942	1	0.973214	0.863813	1	1	0.846169	0.816057
4560	0.749159	1	0.756917	0.985714	0.963158	0.96	0.915254	1	0.979592	1	0.944928	1	0.964286	0.855253	1	1	0.845367	0.815082
4570	0.745124	1	0.76087	0.985714	0.952632	0.96	0.90755	1	0.979592	1	0.956522	1	0.964286	0.851362	1	1	0.84296	0.812228
4580	0.754539	1	0.76087	0.985714	0.952632	1	0.912173	1	0.989796	1	0.944928	1	0.973214	0.853696	1	1	0.846771	0.816418
4590	0.745797	1	0.754941	0.985714	0.947368	0.96	0.90755	1	0.989796	1	0.953623	1	0.982143	0.854475	1	1	0.843562	0.812707
4600	0.739744	1	0.743083	0.985714	0.963158	0.96	0.913713	1	0.979592	1	0.947826	1	0.964286	0.855253	1	1	0.841155	0.810136
4610	0.754539	1	0.762846	0.985714	0.942105	1	0.904468	1	0.989796	1	0.947826	1	0.964286	0.857588	1	1	0.84657	0.816155
4620	0.743779	1	0.766798	0.985714	0.957895	0.96	0.899846	1	0.979592	1	0.953623	1	0.973214	0.856809	1	0.981481	0.843562	0.812827
4630	0.746469	1	0.76087	0.985714	0.963158	1	0.902928	1	0.969388	1	0.942029	1	0.973214	0.856031	1	1	0.843562	0.813032
4640	0.753194	1	0.745059	0.985714	0.957895	1	0.912173	1	0.989796	1	0.95942	1	0.973214	0.854475	1	1	0.846169	0.815927
4650	0.745124	1	0.73913	0.985714	0.947368	1	0.904468	1	0.989796	1	0.944928	1	0.973214	0.862257	1	1	0.84276	0.811514
4660	0.745124	1	0.76087	0.985714	0.952632	0.96	0.904468	1	1	1	0.953623	1	0.973214	0.857588	1	1	0.844565	0.814119
4670	0.744452	1	0.758893	0.985714	0.947368	0.96	0.913713	1	1	1	0.944928	1	0.982143	0.856809	1	1	0.844565	0.814425
4680	0.747142	1	0.73913	0.985714	0.942105	0.96	0.904468	1	0.979592	1	0.944928	1	0.964286	0.8607	1	1	0.842158	0.810875
4690	0.751849	1	0.76087	0.985714	0.947368	1	0.904468	1	1	1	0.944928	1	0.982143	0.856031	1	1	0.845768	0.815496
4700	0.739744	1	0.76087	0.985714	0.952632	1	0.902928	1	0.989796	1	0.947826	1	0.973214	0.856809	1	1	0.842158	0.811234
4710	0.739744	1	0.768775	0.985714	0.957895	1	0.90755	1	1	1	0.956522	1	0.973214	0.856031	1	1	0.844364	0.814301
4720	0.747814	1	0.76087	0.985714	0.957895	0.96	0.898305	1	0.969388	1	0.956522	1	0.973214	0.856031	1	1	0.843963	0.813184
4730	0.741089	1	0.741107	0.985714	0.947368	0.96	0.90755	1	0.979592	1	0.956522	1	0.973214	0.863035	1	1	0.84276	0.811778
4740	0.753194	1	0.754941	0.985714	0.952632	1	0.901387	1	0.989796	1	0.95942	0.969697	0.964286	0.863813	1	1	0.847573	0.817353
4750	0.739744	1	0.754941	0.985714	0.952632	0.96	0.90755	1	0.989796	1	0.947826	1	0.973214	0.852918	1	1	0.840955	0.809765
4760	0.749832	1	0.749012	0.985714	0.952632	0.96	0.90755	1	0.979592	1	0.950725	1	0.973214	0.861479	0.978261	1	0.845367	0.814729
4770	0.742434	1	0.743083	0.985714	0.952632	0.96	0.90755	1	0.989796	1	0.944928	1	0.973214	0.861479	1	1	0.842559	0.811477

## Sheet: SVM
Number of features	Class 1	Class 2	Class 3	Class 4	Class 5	Class 6	Class 7	Class 8	Class 9	Class 10	Class 11	Class 12	Class 13	Class 14	Class 15	Class 16	Overall accuracy	MCC
10	0.468729	0.685714	0.144269	0.057143	0.315789	0.32	0.226502	1	0.459184	0.145833	0.689855	0.454545	0.6875	0.515175	0.456522	0.111111	0.418572	0.37194
20	0.498319	0.742857	0.254941	0.228571	0.668421	0.56	0.600924	0.666667	0.44898	0.541667	0.686957	0.606061	0.696429	0.592218	0.543478	0.388889	0.532892	0.476224
30	0.483524	0.714286	0.26087	0.228571	0.657895	0.56	0.644068	0.666667	0.469388	0.645833	0.727536	0.575758	0.75	0.619455	0.630435	0.37037	0.546931	0.490509
40	0.488231	0.742857	0.268775	0.3	0.678947	0.64	0.66718	0.666667	0.489796	0.666667	0.713043	0.666667	0.75	0.609339	0.695652	0.388889	0.552948	0.497265
50	0.508406	0.857143	0.306324	0.314286	0.705263	0.64	0.702619	1	0.44898	0.770833	0.727536	0.636364	0.794643	0.603113	0.804348	0.462963	0.571801	0.519788
60	0.515804	0.857143	0.324111	0.328571	0.7	0.68	0.721109	1	0.510204	0.770833	0.768116	0.69697	0.794643	0.589105	0.804348	0.518519	0.579824	0.528361
70	0.515804	0.857143	0.318182	0.357143	0.705263	0.72	0.731895	1	0.520408	0.770833	0.73913	0.727273	0.776786	0.596887	0.826087	0.537037	0.581829	0.529391
80	0.523201	0.885714	0.306324	0.371429	0.694737	0.8	0.734977	1	0.591837	0.770833	0.744928	0.757576	0.803571	0.602335	0.847826	0.611111	0.588648	0.536358
90	0.527236	0.885714	0.312253	0.4	0.684211	0.84	0.738059	1	0.602041	0.770833	0.75942	0.757576	0.821429	0.599222	0.913043	0.592593	0.592258	0.53997
100	0.527909	0.885714	0.34585	0.457143	0.689474	0.84	0.728814	1	0.602041	0.770833	0.768116	0.787879	0.821429	0.593774	0.913043	0.611111	0.595267	0.544103
110	0.532616	0.885714	0.365613	0.457143	0.689474	0.84	0.761171	1	0.602041	0.791667	0.773913	0.787879	0.8125	0.600778	0.913043	0.648148	0.605495	0.553651
120	0.534633	0.885714	0.381423	0.457143	0.689474	0.84	0.755008	1	0.602041	0.791667	0.788406	0.818182	0.8125	0.605447	0.913043	0.62963	0.609105	0.556463
130	0.538668	0.914286	0.409091	0.471429	0.684211	0.84	0.762712	1	0.622449	0.791667	0.773913	0.848485	0.848214	0.635019	0.934783	0.666667	0.622944	0.570818
140	0.542031	0.942857	0.424901	0.485714	0.689474	0.84	0.765794	1	0.622449	0.791667	0.788406	0.848485	0.848214	0.645136	0.913043	0.648148	0.629763	0.578366
150	0.540013	0.942857	0.420949	0.542857	0.7	0.84	0.781202	1	0.632653	0.8125	0.797101	0.818182	0.848214	0.645914	0.913043	0.685185	0.633373	0.582403
160	0.547411	0.971429	0.416996	0.528571	0.715789	0.84	0.785824	1	0.622449	0.8125	0.8	0.848485	0.839286	0.641245	0.913043	0.722222	0.63558	0.58456
170	0.547411	0.971429	0.424901	0.542857	0.710526	0.84	0.788906	1	0.622449	0.833333	0.794203	0.848485	0.839286	0.640467	0.934783	0.722222	0.636582	0.585753
180	0.548083	0.942857	0.450593	0.557143	0.715789	0.8	0.79661	1	0.622449	0.833333	0.811594	0.878788	0.839286	0.649805	0.956522	0.759259	0.644805	0.594822
190	0.546738	0.942857	0.454545	0.571429	0.721053	0.72	0.791988	1	0.663265	0.833333	0.814493	0.878788	0.839286	0.653696	0.956522	0.703704	0.645608	0.595193
200	0.552118	0.942857	0.48419	0.6	0.731579	0.8	0.793529	1	0.673469	0.8125	0.817391	0.878788	0.848214	0.657588	0.956522	0.703704	0.653028	0.602903
210	0.556826	0.942857	0.482213	0.614286	0.736842	0.76	0.79661	1	0.683673	0.8125	0.826087	0.878788	0.830357	0.6607	0.956522	0.722222	0.656237	0.606174
220	0.559516	0.942857	0.482213	0.657143	0.752632	0.88	0.79661	1	0.693878	0.8125	0.817391	0.878788	0.830357	0.656809	0.978261	0.722222	0.657641	0.608017
230	0.562206	0.971429	0.505929	0.642857	0.757895	0.8	0.801233	1	0.693878	0.8125	0.823188	0.878788	0.839286	0.659144	0.978261	0.722222	0.662455	0.613607
240	0.567586	0.971429	0.494071	0.628571	0.752632	0.76	0.798151	1	0.704082	0.8125	0.828986	0.878788	0.857143	0.667704	0.978261	0.759259	0.665463	0.616101
250	0.566241	0.971429	0.501976	0.657143	0.747368	0.84	0.801233	1	0.714286	0.833333	0.828986	0.878788	0.857143	0.671595	1	0.759259	0.668472	0.619541
260	0.567586	0.971429	0.51581	0.671429	0.757895	0.88	0.812018	1	0.704082	0.833333	0.828986	0.878788	0.857143	0.676265	1	0.777778	0.673686	0.625388
270	0.564896	1	0.521739	0.685714	0.757895	0.84	0.807396	1	0.714286	0.854167	0.831884	0.909091	0.866071	0.675486	1	0.796296	0.674087	0.625729
280	0.568258	0.971429	0.525692	0.685714	0.757895	0.88	0.802773	1	0.734694	0.854167	0.828986	0.909091	0.857143	0.677043	1	0.814815	0.675491	0.62709
290	0.568258	1	0.525692	0.685714	0.757895	0.88	0.810478	1	0.72449	0.854167	0.84058	0.909091	0.866071	0.685603	1	0.814815	0.679703	0.631633
300	0.571621	1	0.543478	0.671429	0.763158	0.88	0.812018	1	0.744898	0.854167	0.84058	0.909091	0.875	0.688716	1	0.833333	0.684316	0.636923
310	0.566913	0.971429	0.533597	0.671429	0.778947	0.84	0.812018	1	0.755102	0.875	0.849275	0.909091	0.875	0.68716	1	0.814815	0.682511	0.634917
320	0.570948	0.971429	0.531621	0.671429	0.778947	0.84	0.810478	1	0.755102	0.875	0.855072	0.909091	0.875	0.686381	1	0.833333	0.683714	0.636055
330	0.570948	0.971429	0.539526	0.671429	0.778947	0.88	0.810478	1	0.765306	0.875	0.86087	0.909091	0.883929	0.694942	1	0.851852	0.687926	0.640478
340	0.576328	0.971429	0.539526	0.671429	0.784211	0.88	0.808937	1	0.765306	0.875	0.857971	0.909091	0.883929	0.694942	1	0.851852	0.68933	0.641926
350	0.573638	0.971429	0.55336	0.671429	0.768421	0.92	0.810478	1	0.77551	0.875	0.86087	0.939394	0.892857	0.693385	1	0.851852	0.690132	0.643205
360	0.575656	1	0.555336	0.685714	0.768421	0.88	0.808937	1	0.77551	0.875	0.866667	0.939394	0.892857	0.687938	1	0.851852	0.689932	0.643149
370	0.572966	1	0.555336	0.7	0.784211	0.92	0.818182	1	0.785714	0.875	0.875362	0.939394	0.892857	0.691051	1	0.851852	0.69294	0.646822
380	0.572966	1	0.545455	0.7	0.789474	0.92	0.812018	1	0.77551	0.875	0.881159	0.969697	0.901786	0.687938	1	0.833333	0.690935	0.644238
390	0.574983	1	0.561265	0.714286	0.8	0.92	0.813559	1	0.785714	0.875	0.878261	0.969697	0.901786	0.691051	1	0.833333	0.694745	0.64878
400	0.577001	1	0.581028	0.728571	0.815789	0.92	0.808937	1	0.795918	0.875	0.872464	0.969697	0.919643	0.69572	1	0.87037	0.699358	0.654258
410	0.574311	1	0.579051	0.742857	0.810526	0.92	0.813559	1	0.785714	0.875	0.881159	0.969697	0.919643	0.69572	1	0.87037	0.699358	0.654325
420	0.579018	0.914286	0.56917	0.728571	0.826316	0.92	0.808937	1	0.77551	0.875	0.884058	0.969697	0.919643	0.694942	1	0.851852	0.698556	0.652943
430	0.579018	0.914286	0.571146	0.714286	0.821053	0.96	0.8151	1	0.785714	0.875	0.884058	0.969697	0.919643	0.698054	1	0.87037	0.700562	0.655264
440	0.580363	0.942857	0.56917	0.714286	0.821053	0.96	0.813559	1	0.785714	0.875	0.886957	0.969697	0.919643	0.701167	1	0.851852	0.701564	0.656237
450	0.585743	0.914286	0.577075	0.742857	0.831579	0.96	0.8151	1	0.785714	0.875	0.884058	0.969697	0.919643	0.701946	1	0.851852	0.704773	0.659751
460	0.588433	0.942857	0.579051	0.785714	0.826316	0.96	0.804314	1	0.806122	0.875	0.889855	0.969697	0.919643	0.70428	1	0.851852	0.706378	0.661631
470	0.585743	0.942857	0.577075	0.8	0.831579	0.96	0.807396	1	0.806122	0.875	0.886957	0.969697	0.919643	0.700389	1	0.851852	0.704974	0.660237
480	0.588433	0.942857	0.586957	0.8	0.826316	1	0.812018	1	0.806122	0.875	0.886957	0.969697	0.919643	0.705058	1	0.87037	0.708785	0.664479
490	0.586416	0.942857	0.588933	0.814286	0.831579	1	0.808937	1	0.816327	0.875	0.892754	0.969697	0.919643	0.708171	1	0.87037	0.709787	0.665508
500	0.591796	0.942857	0.596838	0.814286	0.831579	1	0.821263	1	0.806122	0.875	0.889855	0.969697	0.919643	0.707393	1	0.87037	0.713197	0.669421
510	0.593141	0.971429	0.610672	0.814286	0.831579	1	0.807396	1	0.806122	0.875	0.895652	0.969697	0.919643	0.710506	1	0.87037	0.714601	0.670788
520	0.597176	0.971429	0.618577	0.814286	0.821053	1	0.810478	1	0.816327	0.875	0.892754	0.969697	0.919643	0.709728	1	0.888889	0.716606	0.672889
530	0.605918	0.971429	0.620553	0.814286	0.831579	1	0.8151	1	0.826531	0.875	0.892754	0.969697	0.919643	0.706615	1	0.888889	0.719815	0.676326
540	0.603228	0.971429	0.62253	0.828571	0.821053	1	0.818182	1	0.816327	0.875	0.901449	0.969697	0.9375	0.708949	1	0.888889	0.720818	0.677527
550	0.603228	0.971429	0.628458	0.842857	0.826316	1	0.818182	1	0.836735	0.875	0.901449	0.969697	0.9375	0.70428	1	0.888889	0.721019	0.678084
560	0.607935	0.971429	0.63834	0.842857	0.847368	1	0.812018	1	0.846939	0.9375	0.904348	0.969697	0.9375	0.703502	1	0.907407	0.724428	0.681903
570	0.60928	0.971429	0.642292	0.857143	0.847368	1	0.824345	1	0.857143	0.916667	0.904348	0.969697	0.9375	0.710506	1	0.907407	0.728841	0.686918
580	0.613988	0.971429	0.634387	0.842857	0.842105	1	0.825886	1	0.836735	0.916667	0.907246	1	0.9375	0.720623	1	0.907407	0.731849	0.689793
590	0.62542	0.971429	0.636364	0.857143	0.852632	1	0.827427	1	0.857143	0.916667	0.907246	1	0.9375	0.716732	1	0.907407	0.73566	0.693629
600	0.62542	0.971429	0.632411	0.857143	0.852632	1	0.824345	1	0.877551	0.916667	0.907246	1	0.9375	0.71751	1	0.925926	0.73566	0.693759
610	0.629455	0.971429	0.644269	0.857143	0.857895	1	0.828968	1	0.877551	0.916667	0.907246	1	0.9375	0.728405	1	0.925926	0.741677	0.70037
620	0.638198	0.971429	0.650198	0.9	0.863158	1	0.822804	1	0.857143	0.958333	0.910145	1	0.9375	0.725292	1	0.944444	0.744485	0.703558
630	0.646268	0.971429	0.650198	0.885714	0.868421	1	0.819723	1	0.867347	0.9375	0.915942	1	0.9375	0.726848	1	0.962963	0.747493	0.706442
640	0.64156	0.971429	0.646245	0.885714	0.857895	1	0.825886	1	0.877551	0.916667	0.918841	1	0.9375	0.72607	1	0.944444	0.745888	0.704746
650	0.644923	0.971429	0.640316	0.9	0.873684	1	0.813559	1	0.887755	0.916667	0.913043	1	0.9375	0.728405	1	0.962963	0.746089	0.704544
660	0.647613	1	0.648221	0.914286	0.878947	1	0.824345	1	0.897959	0.9375	0.915942	1	0.9375	0.7393	1	0.962963	0.753109	0.712291
670	0.648285	0.971429	0.640316	0.928571	0.884211	1	0.825886	1	0.908163	0.9375	0.915942	1	0.946429	0.740856	1	0.962963	0.75371	0.712866
680	0.64694	1	0.634387	0.928571	0.884211	1	0.828968	1	0.908163	0.958333	0.915942	1	0.946429	0.743969	1	0.962963	0.754312	0.713531
690	0.648958	1	0.656126	0.942857	0.884211	1	0.816641	1	0.908163	0.9375	0.913043	1	0.946429	0.7393	1	0.962963	0.754112	0.713285
700	0.653665	1	0.652174	0.942857	0.878947	1	0.819723	1	0.908163	0.9375	0.913043	1	0.946429	0.7393	1	0.962963	0.755315	0.714525
710	0.662408	1	0.664032	0.942857	0.884211	1	0.821263	1	0.918367	0.9375	0.915942	1	0.946429	0.737743	1	0.962963	0.759527	0.719123
720	0.661063	1	0.667984	0.942857	0.884211	1	0.821263	1	0.918367	0.9375	0.915942	1	0.946429	0.740856	1	0.962963	0.760329	0.719854
730	0.664425	1	0.675889	0.942857	0.884211	1	0.824345	1	0.918367	0.9375	0.915942	1	0.946429	0.741634	1	0.981481	0.762936	0.722882
740	0.66577	1	0.675889	0.942857	0.884211	1	0.828968	1	0.918367	0.9375	0.913043	1	0.946429	0.740856	1	0.981481	0.763538	0.723584
750	0.66308	1	0.6917	0.942857	0.884211	1	0.830508	1	0.918367	0.9375	0.913043	1	0.946429	0.744747	1	0.981481	0.765544	0.726102
760	0.66846	1	0.693676	0.942857	0.889474	1	0.842835	1	0.918367	0.9375	0.913043	1	0.946429	0.742412	1	0.981481	0.768552	0.729542
770	0.665098	1	0.687747	0.957143	0.905263	1	0.845917	1	0.918367	0.9375	0.913043	1	0.955357	0.74786	1	0.981481	0.769755	0.731103
780	0.667115	1	0.697628	0.957143	0.905263	1	0.839753	1	0.918367	0.9375	0.918841	1	0.955357	0.748638	1	0.981481	0.771159	0.732503
790	0.669805	1	0.687747	0.971429	0.905263	1	0.842835	1	0.908163	0.9375	0.918841	1	0.955357	0.750973	1	0.981481	0.771961	0.733199
800	0.67384	1	0.685771	0.971429	0.910526	1	0.839753	1	0.908163	0.9375	0.918841	1	0.955357	0.748638	1	0.981481	0.772162	0.733169
810	0.674512	1	0.701581	0.971429	0.905263	1	0.844376	1	0.908163	0.9375	0.918841	1	0.955357	0.744747	1	0.981481	0.773365	0.734951
820	0.675857	1	0.705534	0.971429	0.905263	1	0.844376	1	0.908163	0.9375	0.915942	1	0.955357	0.75642	1	0.981481	0.776976	0.738739
830	0.674512	1	0.699605	0.971429	0.9	1	0.841294	1	0.908163	0.9375	0.924638	1	0.955357	0.754086	1	0.981481	0.775371	0.736833
840	0.68191	1	0.699605	0.971429	0.905263	1	0.838213	1	0.918367	0.9375	0.921739	1	0.964286	0.751751	1	0.981481	0.776976	0.73848
850	0.68191	1	0.703557	0.971429	0.905263	1	0.838213	1	0.918367	0.9375	0.927536	1	0.964286	0.754864	1	0.981481	0.77858	0.740221
860	0.685272	1	0.709486	0.971429	0.905263	1	0.845917	1	0.918367	0.9375	0.927536	1	0.964286	0.752529	1	0.981481	0.780586	0.742702
870	0.678547	1	0.727273	0.971429	0.905263	1	0.839753	1	0.918367	0.9375	0.927536	1	0.964286	0.75642	1	0.981481	0.780586	0.742891
880	0.68998	0.971429	0.725296	0.985714	0.894737	1	0.850539	1	0.918367	0.9375	0.921739	1	0.964286	0.755642	1	0.981481	0.784196	0.746725
890	0.689307	0.971429	0.731225	0.985714	0.905263	1	0.855162	1	0.918367	0.9375	0.921739	1	0.964286	0.754086	1	0.981481	0.785199	0.748321
900	0.68998	0.971429	0.729249	0.985714	0.905263	1	0.861325	1	0.918367	0.9375	0.924638	1	0.964286	0.754864	1	0.981481	0.786402	0.749413
910	0.693342	0.971429	0.731225	0.985714	0.9	1	0.862866	1	0.928571	0.9375	0.927536	1	0.964286	0.757198	1	0.981481	0.788608	0.751599
920	0.691997	0.971429	0.735178	1	0.905263	1	0.861325	1	0.928571	0.9375	0.927536	1	0.964286	0.757198	1	0.981481	0.788809	0.751865
930	0.702757	0.971429	0.737154	1	0.905263	1	0.862866	1	0.918367	0.9375	0.927536	1	0.964286	0.75642	1	0.981481	0.792018	0.755381
940	0.698722	0.971429	0.733202	1	0.910526	1	0.859784	1	0.928571	0.9375	0.933333	1	0.964286	0.752529	1	0.981481	0.789811	0.752795
950	0.70612	0.971429	0.73913	1	0.910526	1	0.858243	1	0.928571	0.9375	0.930435	1	0.964286	0.757198	1	0.981481	0.793422	0.756714
960	0.710827	0.971429	0.73913	1	0.910526	1	0.856703	1	0.928571	0.9375	0.924638	1	0.964286	0.757977	1	0.981481	0.794424	0.757516
970	0.70343	0.971429	0.745059	1	0.915789	1	0.855162	1	0.94898	0.958333	0.933333	1	0.964286	0.761868	1	0.981481	0.795026	0.758588
980	0.708137	0.971429	0.745059	1	0.915789	1	0.858243	1	0.938776	0.958333	0.936232	1	0.964286	0.762646	1	0.981481	0.797032	0.760817
990	0.710155	0.971429	0.743083	1	0.915789	1	0.859784	1	0.94898	0.958333	0.930435	1	0.964286	0.761868	1	0.981481	0.797232	0.761001
1000	0.709482	0.971429	0.747036	1	0.915789	1	0.864407	1	0.938776	0.958333	0.930435	1	0.964286	0.761089	1	0.981481	0.797633	0.76153
1010	0.712845	0.971429	0.741107	1	0.915789	1	0.853621	1	0.959184	0.958333	0.933333	1	0.964286	0.767315	1	0.981481	0.798837	0.762428
1020	0.715535	0.971429	0.749012	1	0.915789	1	0.859784	1	0.959184	0.958333	0.933333	1	0.964286	0.768093	1	0.981481	0.801444	0.765615
1030	0.710827	1	0.750988	1	0.915789	1	0.856703	1	0.94898	0.958333	0.936232	1	0.964286	0.771206	1	0.981481	0.800842	0.764694
1040	0.70881	1	0.754941	1	0.921053	1	0.856703	1	0.94898	0.958333	0.930435	1	0.964286	0.766537	1	0.981481	0.799238	0.762744
1050	0.709482	1	0.750988	1	0.921053	1	0.859784	1	0.94898	0.958333	0.930435	1	0.964286	0.768872	1	1	0.800241	0.763796
1060	0.712845	1	0.752964	1	0.926316	1	0.859784	1	0.94898	0.958333	0.927536	1	0.964286	0.767315	1	1	0.801043	0.764691
1070	0.712172	0.971429	0.752964	1	0.931579	1	0.858243	1	0.94898	0.958333	0.927536	1	0.964286	0.767315	1	1	0.800642	0.764283
1080	0.713517	1	0.756917	1	0.931579	1	0.855162	1	0.94898	0.958333	0.927536	1	0.964286	0.768093	1	1	0.801444	0.765159
1090	0.712845	1	0.762846	1	0.931579	1	0.861325	1	0.94898	0.958333	0.933333	1	0.964286	0.768872	1	1	0.803249	0.767521
1100	0.71419	1	0.76087	1	0.936842	1	0.862866	1	0.959184	0.958333	0.933333	1	0.964286	0.764981	1	1	0.803049	0.767287
1110	0.717552	1	0.76087	1	0.942105	1	0.859784	1	0.959184	0.958333	0.933333	1	0.964286	0.766537	1	1	0.804252	0.768548
1120	0.72495	1	0.756917	1	0.931579	1	0.859784	1	0.959184	0.958333	0.933333	1	0.964286	0.766537	1	1	0.805656	0.769788
1130	0.724277	1	0.758893	1	0.931579	1	0.862866	1	0.959184	0.958333	0.933333	1	0.964286	0.766537	1	1	0.806057	0.770434
1140	0.72226	1	0.764822	1	0.926316	1	0.861325	1	0.959184	0.958333	0.936232	1	0.964286	0.766537	1	1	0.805856	0.770309
1150	0.723605	1	0.764822	1	0.942105	1	0.861325	1	0.959184	0.958333	0.936232	1	0.964286	0.763424	1	1	0.806057	0.770717
1160	0.724277	1	0.762846	1	0.942105	1	0.859784	1	0.959184	0.958333	0.936232	1	0.964286	0.761868	1	1	0.805455	0.769938
1170	0.728985	1	0.764822	1	0.942105	1	0.859784	1	0.969388	0.958333	0.936232	1	0.964286	0.766537	1	1	0.808464	0.773222
1180	0.73033	1	0.764822	1	0.952632	1	0.859784	1	0.969388	0.958333	0.936232	1	0.964286	0.768872	1	1	0.809868	0.774871
1190	0.726295	1	0.772727	1	0.952632	1	0.862866	1	0.969388	0.958333	0.942029	1	0.964286	0.770428	1	1	0.81067	0.776077
1200	0.728985	1	0.770751	1	0.942105	1	0.862866	1	0.969388	0.958333	0.942029	1	0.964286	0.770428	1	1	0.81087	0.776069
1210	0.726967	1	0.77668	1	0.942105	1	0.867488	1	0.969388	0.958333	0.944928	1	0.964286	0.76965	1	1	0.811472	0.777142
1220	0.73302	1	0.774704	1	0.942105	1	0.87057	1	0.969388	0.958333	0.942029	1	0.964286	0.770428	1	1	0.813478	0.779403
1230	0.745797	1	0.77668	1	0.942105	1	0.861325	1	0.969388	0.958333	0.942029	1	0.973214	0.772763	1	1	0.817088	0.783107
1240	0.742434	1	0.770751	1	0.942105	1	0.865948	1	0.969388	0.958333	0.942029	1	0.973214	0.770428	1	1	0.815483	0.781302
1250	0.743779	1	0.768775	1	0.942105	1	0.862866	1	0.979592	0.958333	0.942029	1	0.973214	0.772763	1	1	0.816085	0.782039
1260	0.743779	1	0.770751	1	0.942105	1	0.865948	1	0.979592	0.958333	0.947826	1	0.973214	0.772763	1	1	0.817088	0.783018
1270	0.747142	1	0.770751	1	0.942105	1	0.865948	1	0.979592	0.958333	0.947826	1	0.973214	0.771206	1	1	0.81769	0.783713
1280	0.745124	1	0.772727	1	0.942105	1	0.869029	1	0.969388	0.958333	0.950725	1	0.973214	0.774319	1	1	0.818492	0.784504
1290	0.747142	1	0.774704	1	0.936842	1	0.864407	1	0.979592	0.958333	0.950725	1	0.973214	0.771984	1	1	0.818091	0.783886
1300	0.753194	1	0.772727	1	0.942105	1	0.865948	1	0.989796	0.958333	0.950725	1	0.973214	0.771206	1	1	0.820096	0.786174
1310	0.751177	1	0.764822	1	0.942105	1	0.867488	1	0.979592	0.979167	0.950725	1	0.973214	0.775097	1	1	0.819896	0.785782
1320	0.753867	1	0.77668	1	0.942105	1	0.873652	1	0.979592	0.979167	0.950725	1	0.973214	0.776654	1	1	0.823105	0.789606
1330	0.753867	1	0.774704	1	0.942105	1	0.869029	1	0.979592	0.979167	0.950725	1	0.964286	0.773541	1	1	0.8213	0.787437
1340	0.755884	1	0.774704	1	0.942105	1	0.869029	1	0.979592	0.979167	0.953623	1	0.964286	0.774319	1	1	0.822302	0.788563
1350	0.770007	1	0.768775	1	0.942105	1	0.876733	1	0.979592	0.979167	0.950725	1	0.964286	0.772763	1	1	0.826314	0.793128
1360	0.764627	1	0.77668	1	0.947368	1	0.875193	1	0.989796	0.979167	0.947826	1	0.964286	0.775875	1	1	0.826314	0.793245
1370	0.763954	1	0.768775	1	0.947368	1	0.872111	1	0.989796	0.979167	0.947826	1	0.964286	0.775875	1	1	0.82491	0.791326
1380	0.764627	1	0.764822	1	0.942105	1	0.867488	1	0.989796	0.979167	0.947826	1	0.964286	0.773541	1	1	0.823305	0.789244
1390	0.767989	1	0.772727	1	0.952632	1	0.869029	1	0.989796	0.979167	0.944928	1	0.964286	0.773541	1	1	0.825511	0.792135
1400	0.767989	1	0.774704	1	0.952632	1	0.869029	1	0.989796	0.979167	0.944928	1	0.964286	0.775875	1	1	0.826314	0.792972
1410	0.767317	1	0.778656	1	0.957895	1	0.867488	1	0.989796	0.979167	0.947826	1	0.964286	0.775097	1	1	0.826514	0.793213
1420	0.770007	1	0.778656	1	0.957895	1	0.869029	1	0.989796	0.979167	0.947826	1	0.964286	0.778988	1	1	0.82852	0.795268
1430	0.770679	1	0.764822	1	0.968421	1	0.865948	1	0.989796	0.979167	0.950725	1	0.964286	0.780545	1	1	0.827918	0.794439
1440	0.767989	1	0.764822	1	0.968421	1	0.867488	1	0.989796	0.979167	0.947826	1	0.964286	0.781323	1	1	0.827316	0.79373
1450	0.768662	1	0.756917	1	0.968421	1	0.878274	1	0.989796	0.979167	0.953623	1	0.964286	0.784436	1	1	0.829322	0.796077
1460	0.775387	1	0.754941	1	0.968421	1	0.876733	1	0.989796	0.979167	0.953623	1	0.964286	0.779767	1	1	0.829723	0.796482
1470	0.775387	1	0.76087	1	0.973684	1	0.875193	1	0.989796	0.979167	0.953623	1	0.973214	0.784436	1	1	0.831729	0.798894
1480	0.773369	1	0.764822	1	0.973684	1	0.879815	1	0.989796	0.979167	0.953623	1	0.973214	0.784436	1	1	0.83213	0.799442
1490	0.771352	1	0.76087	1	0.973684	1	0.876733	1	0.989796	0.979167	0.953623	1	0.973214	0.781323	1	1	0.829924	0.796772
1500	0.773369	1	0.762846	1	0.973684	1	0.87057	1	0.989796	0.979167	0.956522	1	0.973214	0.784436	1	1	0.830927	0.797882
1510	0.772697	1	0.768775	1	0.973684	1	0.872111	1	0.989796	0.979167	0.956522	1	0.973214	0.783658	1	1	0.831328	0.798431
1520	0.770679	1	0.762846	1	0.973684	1	0.872111	1	0.989796	0.979167	0.956522	1	0.973214	0.78677	1	1	0.830927	0.797897
1530	0.777404	1	0.766798	1	0.968421	1	0.872111	1	0.989796	0.979167	0.956522	1	0.973214	0.787549	1	1	0.833333	0.800401
1540	0.780094	1	0.76087	1	0.968421	1	0.873652	1	0.989796	0.979167	0.953623	1	0.973214	0.785214	1	1	0.832932	0.799935
1550	0.776732	1	0.768775	1	0.968421	1	0.873652	1	0.989796	0.979167	0.953623	1	0.973214	0.787549	1	1	0.833333	0.800387
1560	0.777404	1	0.768775	1	0.963158	1	0.872111	1	0.989796	0.979167	0.956522	1	0.973214	0.789883	1	1	0.833935	0.801042
1570	0.778077	1	0.768775	1	0.963158	1	0.872111	1	0.989796	0.979167	0.95942	1	0.973214	0.788327	1	1	0.833935	0.801059
1580	0.777404	1	0.770751	1	0.963158	1	0.867488	1	0.989796	0.979167	0.95942	1	0.973214	0.789883	1	1	0.833734	0.800994
1590	0.775387	1	0.768775	1	0.957895	1	0.872111	1	0.989796	0.979167	0.962319	1	0.973214	0.793774	1	1	0.834537	0.801906
1600	0.780767	1	0.768775	1	0.963158	1	0.878274	1	0.989796	0.979167	0.962319	1	0.973214	0.79144	1	1	0.836542	0.804273
1610	0.784129	1	0.770751	1	0.968421	1	0.87057	1	0.989796	0.979167	0.95942	1	0.973214	0.789883	1	1	0.836342	0.80373
1620	0.778077	1	0.766798	1	0.973684	1	0.869029	1	0.989796	0.979167	0.95942	1	0.973214	0.789105	1	1	0.833935	0.800976
1630	0.781439	1	0.76087	1	0.968421	1	0.867488	1	0.989796	0.979167	0.956522	1	0.973214	0.785214	1	1	0.832732	0.799444
1640	0.782784	1	0.766798	1	0.968421	1	0.873652	1	0.989796	0.979167	0.956522	1	0.973214	0.789883	1	1	0.83574	0.802907
1650	0.784802	1	0.766798	1	0.968421	1	0.872111	1	0.989796	0.979167	0.956522	1	0.973214	0.789883	1	1	0.836141	0.803357
1660	0.786147	1	0.766798	1	0.968421	1	0.864407	1	0.989796	0.979167	0.956522	1	0.973214	0.790661	1	1	0.83574	0.802787
1670	0.782784	1	0.762846	1	0.968421	1	0.87057	1	0.989796	0.979167	0.956522	1	0.973214	0.789105	1	1	0.834737	0.801781
1680	0.786819	1	0.772727	1	0.973684	1	0.87057	1	0.989796	0.979167	0.953623	1	0.973214	0.78677	1	1	0.836342	0.803737
1690	0.785474	1	0.766798	1	0.973684	1	0.876733	1	0.989796	1	0.95942	1	0.973214	0.783658	1	1	0.835941	0.803318
1700	0.785474	1	0.768775	1	0.973684	1	0.873652	1	0.989796	1	0.95942	1	0.973214	0.782879	1	1	0.83554	0.802853
1710	0.785474	1	0.774704	1	0.973684	1	0.875193	1	0.989796	1	0.956522	1	0.973214	0.782101	1	1	0.835941	0.803423
1720	0.780094	1	0.774704	1	0.978947	1	0.873652	1	0.989796	1	0.95942	1	0.973214	0.784436	1	1	0.835138	0.802593
1730	0.788164	1	0.778656	1	0.978947	1	0.876733	1	0.989796	1	0.962319	1	0.973214	0.784436	1	1	0.838548	0.806565
1740	0.793544	1	0.772727	1	0.973684	1	0.875193	1	0.989796	1	0.962319	1	0.982143	0.787549	1	1	0.840152	0.808325
1750	0.789509	1	0.770751	1	0.973684	1	0.876733	1	0.989796	1	0.962319	1	0.982143	0.78677	1	1	0.838748	0.806772
1760	0.790182	1	0.766798	1	0.978947	1	0.873652	1	0.989796	1	0.962319	1	0.982143	0.790661	1	1	0.83935	0.807262
1770	0.795562	1	0.778656	1	0.978947	1	0.878274	1	0.989796	1	0.95942	1	0.982143	0.790661	1	1	0.842559	0.811166
1780	0.796907	1	0.77668	1	0.984211	1	0.873652	1	0.989796	1	0.95942	1	0.982143	0.79144	1	1	0.842559	0.810991
1790	0.798252	1	0.774704	1	0.984211	1	0.875193	1	0.989796	1	0.962319	1	0.982143	0.792996	1	1	0.843562	0.812075
1800	0.795562	1	0.772727	1	0.984211	1	0.876733	1	0.989796	1	0.962319	1	0.982143	0.792996	1	1	0.84276	0.811173
1810	0.795562	1	0.772727	1	0.984211	1	0.876733	1	0.989796	1	0.95942	1	0.982143	0.793774	1	1	0.84276	0.811192
1820	0.799597	1	0.77668	1	0.989474	1	0.875193	1	0.989796	1	0.95942	1	0.982143	0.79144	1	1	0.843763	0.812362
1830	0.798924	1	0.77668	1	0.989474	1	0.869029	1	0.989796	1	0.962319	1	0.982143	0.795331	1	1	0.843963	0.812426
1840	0.797579	1	0.774704	1	0.989474	1	0.873652	1	0.989796	1	0.965217	1	0.991071	0.794553	1	1	0.844164	0.812801
1850	0.798924	1	0.770751	1	0.989474	1	0.87057	1	0.989796	1	0.965217	1	0.991071	0.796109	1	1	0.844164	0.812642
1860	0.799597	1	0.768775	1	0.989474	1	0.872111	1	0.989796	1	0.965217	1	0.991071	0.796109	1	1	0.844364	0.812962
1870	0.803631	1	0.768775	1	0.989474	1	0.87057	1	0.989796	1	0.962319	1	0.991071	0.796109	1	1	0.845166	0.813751
1880	0.802959	1	0.772727	1	0.989474	1	0.876733	1	0.989796	1	0.962319	1	0.991071	0.796109	1	1	0.846169	0.815067
1890	0.801614	1	0.774704	1	0.989474	1	0.875193	1	0.989796	1	0.956522	1	0.991071	0.796109	1	1	0.845367	0.813999
1900	0.801614	1	0.782609	1	0.989474	1	0.867488	1	0.989796	1	0.95942	1	0.991071	0.793774	1	1	0.844765	0.813368
1910	0.801614	1	0.784585	1	0.989474	1	0.876733	1	0.989796	1	0.965217	1	0.991071	0.793774	1	1	0.84657	0.815628
1920	0.803631	1	0.786561	1	0.989474	1	0.872111	1	0.989796	1	0.95942	1	0.991071	0.795331	1	1	0.846771	0.815706
1930	0.804304	1	0.784585	1	0.989474	1	0.876733	1	0.989796	1	0.95942	1	0.991071	0.795331	1	1	0.847373	0.816327
1940	0.804304	1	0.782609	1	0.989474	1	0.875193	1	0.989796	1	0.962319	1	0.991071	0.79144	1	1	0.846169	0.815001
1950	0.807666	1	0.784585	1	0.989474	1	0.876733	1	0.989796	1	0.95942	1	0.991071	0.792218	1	1	0.847573	0.816587
1960	0.806321	1	0.782609	1	0.989474	1	0.876733	1	0.989796	1	0.962319	1	0.991071	0.793774	1	1	0.847573	0.816724
1970	0.803631	1	0.782609	1	0.989474	1	0.878274	1	0.989796	1	0.95942	1	0.991071	0.794553	1	1	0.846972	0.816015
1980	0.803631	1	0.778656	1	0.989474	1	0.878274	1	0.989796	1	0.962319	1	0.991071	0.795331	1	1	0.846972	0.815951
1990	0.802959	1	0.780632	1	0.989474	1	0.879815	1	1	1	0.962319	1	0.991071	0.8	1	1	0.848576	0.817783
2000	0.800941	1	0.780632	1	0.989474	1	0.879815	1	1	1	0.962319	1	0.991071	0.800778	1	1	0.848175	0.817328
2010	0.800941	1	0.780632	1	0.989474	1	0.882897	1	1	1	0.962319	1	0.991071	0.8	1	1	0.848375	0.817629
2020	0.798252	1	0.780632	1	0.984211	1	0.879815	1	1	1	0.962319	1	0.991071	0.796887	1	1	0.846169	0.814968
2030	0.801614	1	0.784585	1	0.989474	1	0.884438	1	1	1	0.962319	1	0.991071	0.798444	1	1	0.848777	0.818084
2040	0.802959	1	0.780632	1	0.989474	1	0.879815	1	1	1	0.962319	1	0.991071	0.799222	1	1	0.848375	0.817457
2050	0.804304	1	0.784585	1	0.989474	1	0.879815	1	1	1	0.962319	1	0.991071	0.799222	1	1	0.849178	0.818476
2060	0.804976	1	0.780632	1	0.989474	1	0.879815	1	1	1	0.962319	1	0.991071	0.807782	1	1	0.851183	0.820695
2070	0.804304	1	0.782609	1	0.989474	1	0.882897	1	1	1	0.962319	1	0.991071	0.807782	1	1	0.851584	0.821266
2080	0.804976	1	0.79249	1	0.989474	1	0.879815	1	1	1	0.965217	1	0.991071	0.803891	1	1	0.851584	0.821371
2090	0.806321	1	0.790514	1	0.989474	1	0.879815	1	1	1	0.965217	1	0.991071	0.803891	1	1	0.851785	0.821568
2100	0.806321	1	0.794466	1	0.989474	1	0.881356	1	1	1	0.965217	1	0.991071	0.803113	1	1	0.852186	0.822077
2110	0.807666	1	0.790514	1	0.989474	1	0.879815	1	1	1	0.965217	1	0.991071	0.803891	1	1	0.852186	0.822033
2120	0.798924	1	0.798419	1	0.989474	1	0.875193	1	1	1	0.965217	1	0.991071	0.801556	1	1	0.849178	0.818656
2130	0.800941	1	0.796443	1	0.989474	1	0.879815	1	1	1	0.965217	1	0.991071	0.799222	1	1	0.849579	0.819185
2140	0.805649	1	0.802372	1	0.989474	1	0.876733	1	1	1	0.965217	1	0.991071	0.8	1	1	0.851384	0.821227
2150	0.800941	1	0.802372	1	0.989474	1	0.872111	1	1	1	0.965217	1	0.991071	0.796887	1	1	0.848576	0.817918
2160	0.802286	1	0.804348	1	0.989474	1	0.875193	1	1	1	0.962319	1	0.991071	0.802335	1	1	0.850782	0.820546
2170	0.799597	1	0.798419	1	0.989474	1	0.875193	1	1	1	0.965217	1	0.991071	0.800778	1	1	0.849178	0.81861
2180	0.799597	1	0.796443	1	0.989474	1	0.873652	1	1	1	0.968116	1	0.991071	0.803891	1	1	0.849779	0.819281
2190	0.801614	1	0.800395	1	0.989474	1	0.873652	1	1	1	0.968116	1	0.991071	0.8	1	1	0.849779	0.819317
2200	0.800941	1	0.804348	1	0.989474	1	0.872111	1	1	1	0.965217	1	0.991071	0.796887	1	1	0.848777	0.818151
2210	0.797579	1	0.804348	1	0.989474	1	0.876733	1	1	1	0.971014	1	1	0.798444	1	1	0.849378	0.818911
2220	0.798252	1	0.810277	1	0.989474	1	0.879815	1	1	1	0.965217	1	1	0.796109	1	1	0.849579	0.819303
2230	0.797579	1	0.806324	1	0.989474	1	0.879815	1	1	1	0.965217	1	1	0.795331	1	1	0.848777	0.818395
2240	0.800941	1	0.812253	1	0.989474	1	0.879815	1	1	1	0.968116	1	1	0.802335	1	1	0.852387	0.822566
2250	0.798924	1	0.814229	1	0.984211	1	0.879815	1	1	1	0.965217	1	1	0.801556	1	1	0.851384	0.82139
2260	0.800269	1	0.802372	1	0.984211	1	0.878274	1	1	1	0.965217	1	1	0.801556	1	1	0.850381	0.820061
2270	0.800941	1	0.806324	1	0.984211	1	0.878274	1	1	1	0.968116	1	1	0.804669	1	1	0.851986	0.821919
2280	0.795562	1	0.806324	1	0.984211	1	0.881356	1	1	1	0.965217	1	1	0.803891	1	1	0.850381	0.820088
2290	0.802959	1	0.810277	1	0.984211	1	0.882897	1	1	1	0.965217	1	1	0.807004	1	1	0.853991	0.82426
2300	0.800269	1	0.8083	1	0.984211	1	0.879815	1	1	1	0.965217	1	1	0.803113	1	1	0.851584	0.821405
2310	0.804304	1	0.798419	1	0.984211	1	0.878274	1	1	1	0.968116	1	1	0.796887	1	1	0.850181	0.819676
2320	0.806994	1	0.796443	1	0.984211	1	0.879815	1	1	1	0.968116	1	1	0.794553	1	1	0.850381	0.819956
2330	0.807666	1	0.798419	1	0.984211	1	0.878274	1	1	1	0.968116	1	1	0.795331	1	1	0.850782	0.820386
2340	0.809684	1	0.796443	1	0.984211	1	0.872111	1	1	1	0.968116	1	1	0.796887	1	1	0.850782	0.82037
2350	0.807666	1	0.802372	1	0.984211	1	0.873652	1	1	1	0.968116	1	1	0.799222	1	1	0.851584	0.821339
2360	0.811029	1	0.806324	1	0.984211	1	0.876733	1	1	1	0.965217	1	1	0.797665	1	1	0.852788	0.822794
2370	0.815736	1	0.800395	1	0.984211	1	0.882897	1	1	1	0.965217	1	1	0.801556	1	1	0.855395	0.825754
2380	0.811029	1	0.810277	1	0.989474	1	0.885978	1	1	1	0.965217	1	1	0.802335	1	1	0.855796	0.826524
2390	0.812374	1	0.8083	1	0.994737	1	0.882897	1	1	1	0.965217	1	1	0.8	1	1	0.855195	0.825675
2400	0.815736	1	0.804348	1	0.994737	1	0.887519	1	1	1	0.962319	1	1	0.8	1	1	0.856197	0.82683
2410	0.815064	1	0.810277	1	0.994737	1	0.88906	1	1	1	0.962319	1	1	0.800778	1	1	0.857	0.827916
2420	0.815064	1	0.806324	1	0.994737	1	0.88906	1	1	1	0.95942	1	1	0.797665	1	1	0.855596	0.826252
2430	0.811029	1	0.814229	1	0.994737	1	0.884438	1	1	1	0.962319	1	1	0.796887	1	1	0.854593	0.825145
2440	0.815064	1	0.814229	1	0.989474	1	0.887519	1	1	1	0.965217	1	1	0.801556	1	1	0.857401	0.828405
2450	0.814391	1	0.8083	1	0.989474	1	0.884438	1	1	1	0.962319	1	1	0.802335	1	1	0.856197	0.826864
2460	0.814391	1	0.806324	1	0.989474	1	0.882897	1	1	1	0.962319	1	1	0.803113	1	1	0.855997	0.82652
2470	0.813719	1	0.8083	1	0.989474	1	0.882897	1	1	1	0.962319	1	1	0.805447	1	1	0.856598	0.827283
2480	0.815736	1	0.806324	1	0.994737	1	0.885978	1	1	1	0.962319	1	1	0.803113	1	1	0.857	0.827792
2490	0.815736	1	0.806324	1	0.994737	1	0.884438	1	1	1	0.962319	1	1	0.805447	1	1	0.857401	0.828179
2500	0.813719	1	0.804348	1	0.989474	1	0.884438	1	1	1	0.962319	1	1	0.804669	1	1	0.856197	0.826767
2510	0.817081	1	0.804348	1	0.989474	1	0.885978	1	1	1	0.962319	1	1	0.801556	1	1	0.856598	0.827211
2520	0.813046	1	0.806324	1	0.989474	1	0.885978	1	1	1	0.965217	1	1	0.802335	1	1	0.855997	0.826504
2530	0.816409	1	0.8083	1	0.989474	1	0.884438	1	1	1	0.962319	1	1	0.803113	1	1	0.857	0.827662
2540	0.816409	1	0.806324	1	0.989474	1	0.885978	1	1	1	0.965217	1	1	0.801556	1	1	0.856799	0.827415
2550	0.815736	1	0.818182	1	0.989474	1	0.890601	1	1	1	0.962319	1	1	0.802335	1	1	0.858404	0.829507
2560	0.816409	1	0.818182	1	0.989474	1	0.885978	1	1	1	0.962319	1	1	0.806226	1	1	0.859005	0.830064
2570	0.817754	1	0.816206	1	0.989474	1	0.885978	1	1	1	0.962319	1	1	0.804669	1	1	0.858805	0.829844
2580	0.815736	1	0.812253	1	0.989474	1	0.885978	1	1	1	0.95942	1	1	0.806226	1	1	0.858002	0.828819
2590	0.819771	1	0.814229	1	0.989474	1	0.885978	1	1	1	0.962319	1	1	0.807004	1	1	0.859807	0.830909
2600	0.819099	1	0.816206	1	0.989474	1	0.885978	1	1	1	0.965217	1	1	0.803891	1	1	0.859206	0.830343
2610	0.817081	1	0.818182	1	0.989474	1	0.890601	1	1	1	0.965217	1	1	0.801556	1	1	0.858805	0.830003
2620	0.815736	1	0.818182	1	0.989474	1	0.882897	1	1	1	0.965217	1	1	0.802335	1	1	0.857601	0.828548
2630	0.815064	1	0.818182	1	0.989474	1	0.884438	1	1	1	0.965217	1	1	0.8	1	1	0.857	0.827863
2640	0.819771	1	0.812253	1	0.989474	1	0.881356	1	1	1	0.965217	1	1	0.800778	1	1	0.857601	0.828347
2650	0.816409	1	0.816206	1	0.989474	1	0.881356	1	1	1	0.965217	1	1	0.801556	1	1	0.8572	0.827887
2660	0.820444	1	0.818182	1	0.989474	1	0.887519	1	1	1	0.965217	1	1	0.801556	1	1	0.859406	0.830588
2670	0.819099	1	0.820158	1	0.989474	1	0.885978	1	1	1	0.965217	1	1	0.799222	1	1	0.858404	0.829487
2680	0.817081	1	0.822134	1	0.989474	1	0.884438	1	1	1	0.965217	1	1	0.801556	1	1	0.858404	0.829465
2690	0.818426	1	0.824111	1	0.989474	1	0.885978	1	1	1	0.965217	1	1	0.802335	1	1	0.859406	0.830628
2700	0.817754	1	0.824111	1	0.989474	1	0.881356	1	1	1	0.965217	1	1	0.803891	1	1	0.859005	0.83007
2710	0.817081	1	0.824111	1	0.989474	1	0.884438	1	1	1	0.965217	1	1	0.803891	1	1	0.859206	0.830366
2720	0.813719	1	0.826087	1	0.989474	1	0.887519	1	1	1	0.962319	1	1	0.805447	1	1	0.859005	0.830276
2730	0.816409	1	0.824111	1	0.989474	1	0.887519	1	1	1	0.962319	1	1	0.803113	1	1	0.859005	0.830221
2740	0.819771	1	0.822134	1	0.989474	1	0.893683	1	1	1	0.962319	1	1	0.805447	1	1	0.861211	0.832816
2750	0.821789	1	0.826087	1	0.989474	1	0.898305	1	1	1	0.971014	1	1	0.806226	1	1	0.863618	0.835789
2760	0.814391	1	0.826087	1	0.989474	1	0.895223	1	1	1	0.971014	1	1	0.807782	1	1	0.861412	0.833167
2770	0.813719	1	0.824111	1	0.989474	1	0.893683	1	1	1	0.968116	1	1	0.804669	1	1	0.859807	0.831272
2780	0.811701	1	0.822134	1	0.989474	1	0.895223	1	1	1	0.968116	1	1	0.804669	1	1	0.859206	0.830559
2790	0.811701	1	0.824111	1	0.989474	1	0.895223	1	1	1	0.968116	1	1	0.804669	1	1	0.859406	0.830817
2800	0.805649	1	0.822134	1	0.989474	1	0.895223	1	1	1	0.962319	1	1	0.804669	1	1	0.857	0.828017
2810	0.804304	1	0.822134	1	0.989474	1	0.893683	1	1	1	0.962319	1	1	0.805447	1	1	0.856598	0.827562
2820	0.803631	1	0.826087	1	0.989474	1	0.895223	1	1	1	0.962319	1	1	0.806226	1	1	0.8572	0.828368
2830	0.803631	1	0.83004	1	0.989474	1	0.895223	1	1	1	0.965217	1	1	0.805447	1	1	0.857601	0.828912
2840	0.808339	1	0.837945	1	0.989474	1	0.901387	1	1	1	0.968116	1	1	0.806226	1	1	0.861011	0.833035
2850	0.806994	1	0.837945	1	0.989474	1	0.901387	1	1	1	0.968116	1	1	0.803113	1	1	0.859807	0.831664
2860	0.810356	1	0.835968	1	0.989474	1	0.901387	1	1	1	0.965217	1	1	0.802335	1	1	0.860209	0.832116
2870	0.810356	1	0.833992	1	0.989474	1	0.898305	1	1	1	0.968116	1	1	0.803113	1	1	0.860008	0.831803
2880	0.811029	1	0.832016	1	0.989474	1	0.899846	1	1	1	0.968116	1	1	0.801556	1	1	0.859807	0.831541
2890	0.809011	1	0.833992	1	0.989474	1	0.901387	1	1	1	0.968116	1	1	0.803113	1	1	0.860008	0.831826
2900	0.811029	1	0.832016	1	0.989474	1	0.904468	1	1	1	0.968116	1	1	0.803113	1	1	0.86081	0.832749
2910	0.808339	1	0.832016	1	0.989474	1	0.904468	1	1	1	0.968116	1	1	0.803113	1	1	0.860008	0.831823
2920	0.808339	1	0.83004	1	0.989474	1	0.904468	1	1	1	0.965217	1	1	0.803113	1	1	0.859607	0.831369
2930	0.811701	1	0.826087	1	0.989474	1	0.902928	1	1	1	0.965217	1	1	0.802335	1	1	0.859807	0.831499
2940	0.811701	1	0.832016	1	0.989474	1	0.902928	1	1	1	0.965217	1	1	0.801556	1	1	0.860209	0.832023
2950	0.811029	1	0.83004	1	0.989474	1	0.902928	1	1	1	0.965217	1	1	0.803891	1	1	0.860409	0.832178
2960	0.811701	1	0.833992	1	0.989474	1	0.904468	1	1	1	0.965217	1	1	0.806226	1	1	0.861813	0.833849
2970	0.811701	1	0.828063	1	0.989474	1	0.902928	1	1	1	0.965217	1	1	0.805447	1	1	0.86081	0.832573
2980	0.813719	1	0.828063	1	0.989474	1	0.902928	1	1	1	0.965217	1	1	0.80856	1	1	0.862214	0.834235
2990	0.813046	1	0.83004	1	0.989474	1	0.901387	1	1	1	0.965217	1	1	0.809339	1	1	0.862214	0.834236
3000	0.813719	1	0.83004	1	0.989474	1	0.902928	1	1	1	0.965217	1	1	0.810895	1	1	0.863016	0.835159
3010	0.811701	1	0.828063	1	0.989474	1	0.898305	1	1	1	0.962319	1	1	0.80856	1	1	0.86081	0.832559
3020	0.809684	1	0.83004	1	0.989474	1	0.898305	1	1	1	0.962319	1	1	0.809339	1	1	0.86061	0.832379
3030	0.811701	1	0.824111	1	0.989474	1	0.898305	1	1	1	0.965217	1	1	0.80856	1	1	0.86061	0.832316
3040	0.811029	1	0.824111	1	0.989474	1	0.899846	1	1	1	0.965217	1	1	0.807782	1	1	0.860409	0.832164
3050	0.812374	1	0.826087	1	0.989474	1	0.902928	1	1	1	0.965217	1	1	0.809339	1	1	0.861813	0.833813
3060	0.811701	1	0.833992	1	0.989474	1	0.901387	1	1	1	0.962319	1	1	0.809339	1	1	0.862014	0.834201
3070	0.811701	1	0.839921	1	0.989474	1	0.899846	1	1	1	0.968116	1	1	0.807004	1	1	0.862214	0.83452
3080	0.811029	1	0.833992	1	0.989474	1	0.899846	1	1	1	0.971014	1	1	0.80856	1	1	0.862014	0.834188
3090	0.808339	1	0.839921	1	0.989474	1	0.901387	1	1	1	0.971014	1	1	0.807782	1	1	0.861813	0.834057
3100	0.813719	1	0.833992	1	0.989474	1	0.899846	1	1	1	0.971014	1	1	0.810895	1	1	0.863418	0.835721
3110	0.814391	1	0.833992	1	0.989474	1	0.904468	1	1	1	0.971014	1	1	0.810117	1	1	0.864019	0.836464
3120	0.813719	1	0.835968	1	0.989474	1	0.902928	1	1	1	0.968116	1	1	0.809339	1	1	0.863418	0.835783
3130	0.811701	1	0.835968	1	0.989474	1	0.902928	1	1	1	0.968116	1	1	0.807004	1	1	0.862214	0.834422
3140	0.810356	1	0.833992	1	0.989474	1	0.902928	1	1	1	0.971014	1	1	0.807004	1	1	0.861813	0.833969
3150	0.812374	1	0.833992	1	0.989474	1	0.901387	1	1	1	0.968116	1	1	0.803113	1	1	0.861011	0.833014
3160	0.814391	1	0.83004	1	0.989474	1	0.899846	1	1	1	0.968116	1	1	0.804669	1	1	0.861412	0.833379
3170	0.813046	1	0.832016	1	0.989474	1	0.901387	1	1	1	0.965217	1	1	0.805447	1	1	0.861412	0.833369
3180	0.811029	1	0.833992	1	0.989474	1	0.899846	1	1	1	0.968116	1	1	0.805447	1	1	0.861011	0.832937
3190	0.813046	1	0.843874	1	0.989474	1	0.901387	1	1	1	0.971014	1	1	0.806226	1	1	0.863217	0.835656
3200	0.811701	1	0.843874	1	0.989474	1	0.899846	1	1	1	0.971014	1	1	0.80856	1	1	0.863217	0.835613
3210	0.809684	1	0.84585	1	0.989474	1	0.895223	1	1	1	0.968116	1	1	0.806226	1	1	0.861412	0.833484
3220	0.815064	1	0.847826	1	0.989474	1	0.895223	1	1	1	0.968116	1	1	0.806226	1	1	0.863217	0.835597
3230	0.819771	1	0.849802	1	0.989474	1	0.898305	1	1	1	0.968116	1	1	0.80856	1	1	0.865824	0.838596
3240	0.821116	1	0.849802	1	0.989474	1	0.898305	1	1	1	0.968116	1	1	0.810895	1	1	0.866827	0.839798
3250	0.820444	1	0.851779	1	0.989474	1	0.899846	1	1	1	0.968116	1	1	0.810117	1	1	0.866827	0.839862
3260	0.821116	1	0.847826	1	0.989474	1	0.898305	1	1	1	0.965217	1	1	0.80856	1	1	0.865824	0.838609
3270	0.821789	1	0.849802	1	0.989474	1	0.896764	1	1	1	0.965217	1	1	0.80856	1	1	0.866025	0.838817
3280	0.819771	1	0.853755	1	0.989474	1	0.895223	1	1	1	0.965217	1	1	0.809339	1	1	0.865824	0.838677
3290	0.818426	1	0.851779	1	0.989474	1	0.899846	1	1	1	0.965217	1	1	0.807782	1	1	0.865423	0.838318
3300	0.822461	1	0.849802	1	0.989474	1	0.899846	1	1	1	0.968116	1	1	0.807004	1	1	0.866426	0.839452
3310	0.818426	1	0.849802	1	0.989474	1	0.899846	1	1	1	0.971014	1	1	0.811673	1	1	0.866627	0.839657
3320	0.817081	1	0.849802	1	0.989474	1	0.899846	1	1	1	0.971014	1	1	0.81323	1	1	0.866627	0.839654
3330	0.818426	1	0.853755	1	0.989474	1	0.896764	1	1	1	0.971014	1	1	0.81323	1	1	0.867028	0.840082
3340	0.817754	1	0.851779	1	0.989474	1	0.898305	1	1	1	0.971014	1	1	0.81323	1	1	0.866827	0.839787
3350	0.819771	1	0.849802	1	0.989474	1	0.899846	1	1	1	0.971014	1	1	0.81323	1	1	0.867429	0.84053
3360	0.819099	1	0.849802	1	0.989474	1	0.896764	1	1	1	0.971014	1	1	0.810895	1	1	0.866225	0.839101
3370	0.817754	1	0.847826	1	0.989474	1	0.898305	1	1	1	0.968116	1	1	0.810895	1	1	0.865624	0.838388
3380	0.817754	1	0.853755	1	0.989474	1	0.896764	1	1	1	0.968116	1	1	0.811673	1	1	0.866225	0.839178
3390	0.818426	1	0.853755	1	0.989474	1	0.895223	1	1	1	0.965217	1	1	0.814786	1	1	0.866827	0.83979
3400	0.819099	1	0.843874	1	0.989474	1	0.896764	1	1	1	0.965217	1	1	0.814786	1	1	0.866225	0.838879
3410	0.822461	1	0.843874	1	0.989474	1	0.895223	1	1	1	0.965217	1	1	0.816342	1	1	0.867429	0.840292
3420	0.819771	1	0.84585	1	0.989474	1	0.88906	1	1	1	0.968116	1	1	0.817899	1	1	0.866627	0.839361
3430	0.824479	1	0.841897	1	0.989474	1	0.892142	1	1	1	0.968116	1	1	0.817899	1	1	0.86803	0.840938
3440	0.823134	1	0.843874	1	0.989474	1	0.892142	1	1	1	0.968116	1	1	0.817121	1	1	0.867629	0.840503
3450	0.821116	1	0.84585	1	0.989474	1	0.890601	1	1	1	0.968116	1	1	0.818677	1	1	0.867429	0.840289
3460	0.823806	1	0.847826	1	0.989474	1	0.890601	1	1	1	0.968116	1	1	0.818677	1	1	0.868432	0.841487
3470	0.825151	1	0.849802	1	0.989474	1	0.895223	1	1	1	0.965217	1	1	0.817899	1	1	0.869234	0.842396
3480	0.823134	1	0.847826	1	0.989474	1	0.895223	1	1	1	0.968116	1	1	0.821012	1	1	0.869434	0.842591
3490	0.821789	1	0.847826	1	0.989474	1	0.896764	1	1	1	0.968116	1	1	0.820233	1	1	0.869033	0.842149
3500	0.821789	1	0.847826	1	0.989474	1	0.896764	1	1	1	0.968116	1	1	0.820233	1	1	0.869033	0.842166
3510	0.822461	1	0.853755	1	0.989474	1	0.895223	1	1	1	0.968116	1	1	0.817899	1	1	0.869033	0.842245
3520	0.821789	1	0.851779	1	0.989474	1	0.896764	1	1	1	0.968116	1	1	0.817899	1	1	0.868833	0.841997
3530	0.819099	1	0.851779	1	0.989474	1	0.899846	1	1	1	0.968116	1	1	0.817121	1	1	0.868231	0.841398
3540	0.824479	1	0.849802	1	0.989474	1	0.901387	1	1	1	0.968116	1	1	0.817121	1	1	0.869836	0.843223
3550	0.816409	1	0.84585	1	0.989474	1	0.899846	1	1	1	0.968116	1	1	0.814008	1	1	0.866025	0.838747
3560	0.817754	1	0.849802	1	0.989474	1	0.896764	1	1	1	0.968116	1	1	0.815564	1	1	0.866827	0.839656
3570	0.819099	1	0.847826	1	0.989474	1	0.896764	1	1	1	0.968116	1	1	0.814786	1	1	0.866827	0.839682
3580	0.818426	1	0.84585	1	0.989474	1	0.893683	1	1	1	0.968116	1	1	0.816342	1	1	0.866426	0.839137
3590	0.817081	1	0.847826	1	0.989474	1	0.895223	1	1	1	0.968116	1	1	0.817121	1	1	0.866627	0.839414
3600	0.815064	1	0.857708	1	0.989474	1	0.895223	1	1	1	0.968116	1	1	0.815564	1	1	0.866627	0.839531
3610	0.814391	1	0.855731	1	0.989474	1	0.896764	1	1	1	0.971014	1	1	0.816342	1	1	0.866827	0.839771
3620	0.813719	1	0.855731	1	0.989474	1	0.896764	1	1	1	0.971014	1	1	0.818677	1	1	0.867228	0.840223
3630	0.814391	1	0.855731	1	0.989474	1	0.898305	1	1	1	0.971014	1	1	0.816342	1	1	0.867028	0.84006
3640	0.817081	1	0.853755	1	0.989474	1	0.892142	1	1	1	0.971014	1	1	0.815564	1	1	0.866627	0.839428
3650	0.815736	1	0.855731	1	0.989474	1	0.892142	1	1	1	0.971014	1	1	0.816342	1	1	0.866627	0.839419
3660	0.815736	1	0.849802	1	0.989474	1	0.892142	1	1	1	0.973913	1	1	0.815564	1	1	0.866025	0.838715
3670	0.816409	1	0.849802	1	0.989474	1	0.895223	1	1	1	0.976812	1	1	0.816342	1	1	0.867028	0.839882
3680	0.814391	1	0.851779	1	0.989474	1	0.893683	1	1	1	0.976812	1	1	0.814786	1	1	0.866025	0.838751
3690	0.816409	1	0.855731	1	0.989474	1	0.895223	1	1	1	0.976812	1	1	0.817899	1	1	0.86803	0.841201
3700	0.817754	1	0.853755	1	0.989474	1	0.893683	1	1	1	0.973913	1	1	0.817121	1	1	0.867629	0.840651
3710	0.816409	1	0.855731	1	0.989474	1	0.895223	1	1	1	0.973913	1	1	0.818677	1	1	0.86803	0.841134
3720	0.815064	1	0.857708	1	0.989474	1	0.895223	1	1	1	0.973913	1	1	0.817121	1	1	0.867429	0.840438
3730	0.817754	1	0.857708	1	0.989474	1	0.896764	1	1	1	0.973913	1	1	0.816342	1	1	0.868231	0.841405
3740	0.818426	1	0.853755	1	0.989474	1	0.896764	1	1	1	0.976812	1	1	0.819455	1	1	0.869033	0.842306
3750	0.818426	1	0.855731	1	0.989474	1	0.898305	1	1	1	0.973913	1	1	0.817899	1	1	0.868833	0.84206
3760	0.818426	1	0.855731	1	0.989474	1	0.893683	1	1	1	0.973913	1	1	0.818677	1	1	0.868432	0.841476
3770	0.819099	1	0.855731	1	0.989474	1	0.895223	1	1	1	0.973913	1	1	0.817899	1	1	0.868632	0.841741
3780	0.818426	1	0.853755	1	0.989474	1	0.893683	1	1	1	0.973913	1	1	0.817899	1	1	0.86803	0.841047
3790	0.817081	1	0.859684	1	0.989474	1	0.893683	1	1	1	0.973913	1	1	0.816342	1	1	0.86783	0.840891
3800	0.819099	1	0.853755	1	0.994737	1	0.895223	1	1	1	0.973913	1	1	0.818677	1	1	0.868833	0.84197
3810	0.819099	1	0.855731	1	0.994737	1	0.895223	1	1	1	0.976812	1	1	0.818677	1	1	0.869234	0.842472
3820	0.819099	1	0.855731	1	0.994737	1	0.893683	1	1	1	0.976812	1	1	0.820233	1	1	0.869434	0.842654
3830	0.817081	1	0.857708	1	0.994737	1	0.892142	1	1	1	0.973913	1	1	0.822568	1	1	0.869234	0.842412
3840	0.816409	1	0.857708	1	0.994737	1	0.893683	1	1	1	0.973913	1	1	0.821012	1	1	0.868833	0.841987
3850	0.819099	1	0.859684	1	0.994737	1	0.893683	1	1	1	0.971014	1	1	0.819455	1	1	0.869234	0.842485
3860	0.819099	1	0.857708	1	0.994737	1	0.892142	1	1	1	0.971014	1	1	0.817121	1	1	0.868231	0.841286
3870	0.818426	1	0.853755	1	0.994737	1	0.893683	1	1	1	0.973913	1	1	0.817121	1	1	0.86803	0.841084
3880	0.821116	1	0.857708	1	0.994737	1	0.893683	1	1	1	0.971014	1	1	0.819455	1	1	0.869635	0.842989
3890	0.821789	1	0.859684	1	0.994737	1	0.896764	1	1	1	0.971014	1	1	0.818677	1	1	0.870237	0.843725
3900	0.820444	1	0.859684	1	0.994737	1	0.896764	1	1	1	0.971014	1	1	0.818677	1	1	0.869836	0.843268
3910	0.822461	1	0.857708	1	0.994737	1	0.893683	1	1	1	0.971014	1	1	0.819455	1	1	0.870036	0.843433
3920	0.822461	1	0.857708	1	0.994737	1	0.896764	1	1	1	0.971014	1	1	0.820233	1	1	0.870638	0.844195
3930	0.823806	1	0.859684	1	0.994737	1	0.898305	1	1	1	0.973913	1	1	0.818677	1	1	0.871239	0.844941
3940	0.822461	1	0.849802	1	0.994737	1	0.896764	1	1	1	0.971014	1	1	0.816342	1	1	0.868833	0.842029
3950	0.821789	1	0.853755	1	0.994737	1	0.895223	1	1	1	0.971014	1	1	0.817121	1	1	0.869033	0.842266
3960	0.822461	1	0.857708	1	0.994737	1	0.893683	1	1	1	0.971014	1	1	0.819455	1	1	0.870036	0.84342
3970	0.823806	1	0.855731	1	0.994737	1	0.896764	1	1	1	0.973913	1	1	0.817899	1	1	0.870437	0.843909
3980	0.827841	1	0.855731	1	0.994737	1	0.895223	1	1	1	0.973913	1	1	0.817899	1	1	0.87144	0.845015
3990	0.825151	1	0.855731	1	0.994737	1	0.893683	1	1	1	0.973913	1	1	0.820233	1	1	0.871039	0.84449
4000	0.823806	1	0.855731	1	0.994737	1	0.896764	1	1	1	0.973913	1	1	0.819455	1	1	0.870838	0.844347
4010	0.824479	1	0.851779	1	0.994737	1	0.896764	1	1	1	0.973913	1	1	0.819455	1	1	0.870638	0.844086
4020	0.825151	1	0.847826	1	0.994737	1	0.898305	1	1	1	0.973913	1	1	0.819455	1	1	0.870638	0.844061
4030	0.823806	1	0.847826	1	0.994737	1	0.898305	1	1	1	0.973913	1	1	0.819455	1	1	0.870237	0.843621
4040	0.825151	1	0.849802	1	0.994737	1	0.898305	1	1	1	0.973913	1	1	0.821012	1	1	0.871239	0.844737
4050	0.825824	1	0.853755	1	0.994737	1	0.898305	1	1	1	0.973913	1	1	0.823346	1	1	0.872443	0.846225
4060	0.825824	1	0.853755	1	0.994737	1	0.899846	1	1	1	0.973913	1	1	0.821012	1	1	0.872042	0.845804
4070	0.827169	1	0.851779	1	0.994737	1	0.896764	1	1	1	0.973913	1	1	0.822568	1	1	0.872242	0.845934
4080	0.827169	1	0.853755	1	0.994737	1	0.896764	1	1	1	0.973913	1	1	0.822568	1	1	0.872443	0.846228
4090	0.826496	1	0.853755	1	0.994737	1	0.896764	1	1	1	0.973913	1	1	0.82179	1	1	0.872042	0.845757
4100	0.824479	1	0.857708	1	0.994737	1	0.898305	1	1	1	0.973913	1	1	0.82179	1	1	0.872042	0.845789
4110	0.825824	1	0.855731	1	0.994737	1	0.899846	1	1	1	0.973913	1	1	0.822568	1	1	0.872643	0.846482
4120	0.826496	1	0.855731	1	0.994737	1	0.899846	1	1	1	0.973913	1	1	0.819455	1	1	0.872042	0.845757
4130	0.827169	1	0.855731	1	0.994737	1	0.899846	1	1	1	0.973913	1	1	0.82179	1	1	0.872844	0.846698
4140	0.826496	1	0.859684	1	0.994737	1	0.901387	1	1	1	0.973913	1	1	0.822568	1	1	0.873446	0.847497
4150	0.827169	1	0.86166	1	0.994737	1	0.901387	1	1	1	0.973913	1	1	0.823346	1	1	0.874047	0.848217
4160	0.827841	1	0.86166	1	0.994737	1	0.901387	1	1	1	0.973913	1	1	0.823346	1	1	0.874248	0.848474
4170	0.826496	1	0.857708	1	0.994737	1	0.902928	1	1	1	0.973913	1	1	0.820233	1	1	0.872844	0.846789
4180	0.825824	1	0.857708	1	0.994737	1	0.902928	1	1	1	0.973913	1	1	0.821012	1	1	0.872844	0.846821
4190	0.823806	1	0.857708	1	0.994737	1	0.902928	1	1	1	0.973913	1	1	0.820233	1	1	0.872042	0.845843
4200	0.825824	1	0.859684	1	0.994737	1	0.902928	1	1	1	0.973913	1	1	0.823346	1	1	0.873646	0.84776
4210	0.827169	1	0.859684	1	0.994737	1	0.901387	1	1	1	0.973913	1	1	0.82179	1	1	0.873446	0.847471
4220	0.829186	1	0.857708	1	0.994737	1	0.901387	1	1	1	0.973913	1	1	0.822568	1	1	0.874047	0.848103
4230	0.820444	1	0.857708	1	0.994737	1	0.902928	1	1	1	0.973913	1	1	0.822568	1	1	0.871641	0.845366
4240	0.823134	1	0.859684	1	0.994737	1	0.90755	1	1	1	0.973913	1	1	0.823346	1	1	0.873446	0.84755
4250	0.825151	1	0.857708	1	0.994737	1	0.906009	1	1	1	0.976812	1	1	0.824125	1	1	0.874047	0.848128
4260	0.825824	1	0.859684	1	0.994737	1	0.906009	1	1	1	0.976812	1	1	0.823346	1	1	0.874248	0.848409
4270	0.824479	1	0.859684	1	0.994737	1	0.904468	1	1	1	0.973913	1	1	0.823346	1	1	0.873446	0.847484
4280	0.825151	1	0.859684	1	0.994737	1	0.904468	1	1	1	0.973913	1	1	0.822568	1	1	0.873446	0.847469
4290	0.827841	1	0.86166	1	0.994737	1	0.904468	1	1	1	0.973913	1	1	0.82179	1	1	0.874248	0.848372
4300	0.827169	1	0.86166	1	0.994737	1	0.904468	1	1	1	0.973913	1	1	0.82179	1	1	0.874047	0.848121
4310	0.827841	1	0.859684	1	0.994737	1	0.902928	1	1	1	0.976812	1	1	0.823346	1	1	0.874448	0.848541
4320	0.828514	1	0.859684	1	0.994737	1	0.904468	1	1	1	0.976812	1	1	0.822568	1	1	0.874649	0.848802
4330	0.827169	1	0.863636	1	0.994737	1	0.902928	1	1	1	0.976812	1	1	0.823346	1	1	0.874649	0.84888
4340	0.825151	1	0.865613	1	0.994737	1	0.904468	1	1	1	0.976812	1	1	0.824903	1	1	0.87485	0.849167
4350	0.823134	1	0.863636	1	0.994737	1	0.906009	1	1	1	0.976812	1	1	0.824125	1	1	0.874047	0.848216
4360	0.823806	1	0.863636	1	0.994737	1	0.904468	1	1	1	0.976812	1	1	0.824903	1	1	0.874248	0.848434
4370	0.821789	1	0.865613	1	0.994737	1	0.904468	1	1	1	0.976812	1	1	0.823346	1	1	0.873446	0.847533
4380	0.821116	1	0.867589	1	0.994737	1	0.904468	1	1	1	0.976812	1	1	0.823346	1	1	0.873446	0.84755
4390	0.821789	1	0.867589	1	0.994737	1	0.904468	1	1	1	0.976812	1	1	0.823346	1	1	0.873646	0.847774
4400	0.824479	1	0.863636	1	0.994737	1	0.904468	1	1	1	0.976812	1	1	0.823346	1	1	0.874047	0.848211
4410	0.824479	1	0.867589	1	0.994737	1	0.901387	1	1	1	0.976812	1	1	0.826459	1	1	0.87485	0.849197
4420	0.825824	1	0.86166	1	0.994737	1	0.901387	1	1	1	0.976812	1	1	0.824125	1	1	0.874047	0.848157
4430	0.825824	1	0.86166	1	0.994737	1	0.901387	1	1	1	0.976812	1	1	0.823346	1	1	0.873847	0.84791
4440	0.825824	1	0.86166	1	0.994737	1	0.901387	1	1	1	0.976812	1	1	0.822568	1	1	0.873646	0.847753
4450	0.827841	1	0.86166	1	0.994737	1	0.901387	1	1	1	0.976812	1	1	0.823346	1	1	0.874448	0.848635
4460	0.827841	1	0.863636	1	0.994737	1	0.902928	1	1	1	0.976812	1	1	0.824125	1	1	0.87505	0.849396
4470	0.825824	1	0.863636	1	0.994737	1	0.904468	1	1	1	0.976812	1	1	0.825681	1	1	0.87505	0.849425
4480	0.825824	1	0.863636	1	0.994737	1	0.904468	1	1	1	0.976812	1	1	0.825681	1	1	0.87505	0.849442
4490	0.825824	1	0.863636	1	0.994737	1	0.904468	1	1	1	0.976812	1	1	0.824903	1	1	0.87485	0.849216
4500	0.824479	1	0.865613	1	0.994737	1	0.904468	1	1	1	0.97971	1	1	0.826459	1	1	0.875251	0.849732
4510	0.824479	1	0.867589	1	0.994737	1	0.902928	1	1	1	0.97971	1	1	0.824903	1	1	0.87485	0.849257
4520	0.825151	1	0.867589	1	0.994737	1	0.902928	1	1	1	0.97971	1	1	0.824125	1	1	0.87485	0.849272
4530	0.824479	1	0.867589	1	0.994737	1	0.899846	1	1	1	0.97971	1	1	0.824903	1	1	0.874448	0.848722
4540	0.826496	1	0.867589	1	0.994737	1	0.901387	1	1	1	0.97971	1	1	0.824903	1	1	0.875251	0.84965
4550	0.823806	1	0.869565	1	0.994737	1	0.902928	1	1	1	0.97971	1	1	0.825681	1	1	0.87505	0.84948
4560	0.827169	1	0.867589	1	0.994737	1	0.899846	1	1	1	0.97971	1	1	0.825681	1	1	0.875451	0.849895
4570	0.826496	1	0.867589	1	0.994737	1	0.902928	1	1	1	0.97971	1	1	0.825681	1	1	0.875652	0.850189
4580	0.826496	1	0.865613	1	0.994737	1	0.902928	1	1	1	0.97971	1	1	0.826459	1	1	0.875652	0.850119
4590	0.827169	1	0.865613	1	0.994737	1	0.902928	1	1	1	0.97971	1	1	0.826459	1	1	0.875852	0.850305
4600	0.825151	1	0.869565	1	0.994737	1	0.901387	1	1	1	0.97971	1	1	0.826459	1	1	0.875451	0.849965
4610	0.827169	1	0.867589	1	0.994737	1	0.899846	1	1	1	0.97971	1	1	0.826459	1	1	0.875652	0.850102
4620	0.827169	1	0.865613	1	0.994737	1	0.898305	1	1	1	0.97971	1	1	0.826459	1	1	0.875251	0.849561
4630	0.827169	1	0.869565	1	0.994737	1	0.901387	1	1	1	0.97971	1	1	0.828016	1	1	0.876454	0.851083
4640	0.827841	1	0.865613	1	0.994737	1	0.901387	1	1	1	0.97971	1	1	0.827237	1	1	0.876053	0.850559
4650	0.829859	1	0.863636	1	0.994737	1	0.901387	1	1	1	0.97971	1	1	0.828016	1	1	0.876655	0.851215
4660	0.829859	1	0.863636	1	0.994737	1	0.901387	1	1	1	0.97971	1	1	0.827237	1	1	0.876454	0.850987
4670	0.830531	1	0.863636	1	0.994737	1	0.901387	1	1	1	0.97971	1	1	0.826459	1	1	0.876454	0.851004
4680	0.829859	1	0.863636	1	0.994737	1	0.901387	1	1	1	0.97971	1	1	0.828016	1	1	0.876655	0.851214
4690	0.831876	1	0.86166	1	0.994737	1	0.901387	1	1	1	0.97971	1	1	0.826459	1	1	0.876655	0.851201
4700	0.832549	1	0.865613	1	0.994737	1	0.901387	1	1	1	0.97971	1	1	0.825681	1	1	0.877056	0.851686
4710	0.831876	1	0.863636	1	0.994737	1	0.902928	1	1	1	0.97971	1	1	0.825681	1	1	0.876855	0.851459
4720	0.832549	1	0.863636	1	0.994737	1	0.902928	1	1	1	0.97971	1	1	0.826459	1	1	0.877256	0.851942
4730	0.835239	1	0.865613	1	0.994737	1	0.902928	1	1	1	0.97971	1	1	0.826459	1	1	0.878259	0.853111
4740	0.833894	1	0.865613	1	0.994737	1	0.902928	1	1	1	0.97971	1	1	0.828794	1	1	0.87846	0.853324
4750	0.835911	1	0.865613	1	0.994737	1	0.902928	1	1	1	0.97971	1	1	0.827237	1	1	0.87866	0.853541
4760	0.836584	1	0.865613	1	0.994737	1	0.902928	1	1	1	0.97971	1	1	0.828016	1	1	0.879061	0.853986
4770	0.834566	1	0.865613	1	0.994737	1	0.902928	1	1	1	0.97971	1	1	0.826459	1	1	0.878059	0.852793
