# Supplementary material for: Predicting Human Protein Subcellular Locations by Using a Combination of Network and Function Features
Source: Front Genet. 2021 Nov 5;12:783128. doi: 10.3389/fgene.2021.783128 (PMC8603309; doi:10.3389/fgene.2021.783128)
Supplement: Supplementary file 2 [file Table3.XLSX]

## Sheet: DT
Number of features	Class 1	Class 2	Class 3	Class 4	Class 5	Class 6	Class 7	Class 8	Class 9	Class 10	Class 11	Class 12	Class 13	Class 14	Class 15	Class 16	Overall accuracy	MCC
10	0.605918	0.828571	0.545455	0.714286	0.821053	0.88	0.605547	0.333333	0.867347	0.75	0.855072	0.818182	0.875	0.677821	0.869565	0.796296	0.666466	0.606897
20	0.61735	0.942857	0.561265	0.814286	0.852632	0.92	0.654854	0.333333	0.846939	0.875	0.863768	0.818182	0.857143	0.670817	0.913043	0.833333	0.681508	0.62383
30	0.624075	0.771429	0.55336	0.857143	0.873684	0.84	0.644068	0.666667	0.857143	0.854167	0.863768	0.787879	0.910714	0.702724	0.869565	0.87037	0.690533	0.634218
40	0.62273	0.885714	0.547431	0.828571	0.847368	0.8	0.711864	0.333333	0.867347	0.854167	0.831884	0.909091	0.883929	0.680156	0.913043	0.814815	0.689531	0.63313
50	0.63349	0.857143	0.559289	0.785714	0.794737	0.76	0.68567	0.333333	0.887755	0.895833	0.817391	0.787879	0.857143	0.697276	0.978261	0.851852	0.691336	0.634095
60	0.634835	0.857143	0.549407	0.842857	0.784211	0.76	0.697997	0.666667	0.846939	0.854167	0.826087	0.818182	0.830357	0.687938	0.956522	0.907407	0.689932	0.633094
70	0.61466	0.857143	0.547431	0.842857	0.826316	0.84	0.72265	0.333333	0.857143	0.895833	0.823188	0.818182	0.866071	0.68716	0.913043	0.814815	0.688327	0.631274
80	0.639543	0.742857	0.565217	0.9	0.763158	0.68	0.710324	0.666667	0.795918	0.916667	0.831884	0.787879	0.910714	0.693385	0.956522	0.777778	0.694946	0.637878
90	0.631473	0.885714	0.533597	0.771429	0.836842	0.68	0.684129	0.333333	0.857143	0.958333	0.802899	0.787879	0.821429	0.670039	0.956522	0.87037	0.680305	0.621695
100	0.604573	0.914286	0.571146	0.8	0.794737	0.8	0.699538	0.666667	0.836735	0.895833	0.8	0.787879	0.839286	0.684825	0.891304	0.851852	0.680104	0.621276
110	0.622058	0.885714	0.561265	0.814286	0.784211	0.8	0.708783	0.333333	0.744898	0.854167	0.817391	0.939394	0.857143	0.679377	0.869565	0.851852	0.683714	0.626436
120	0.636853	0.885714	0.594862	0.785714	0.810526	0.76	0.714946	1	0.846939	0.854167	0.855072	0.909091	0.857143	0.678599	0.891304	0.796296	0.696951	0.642084
130	0.624075	0.885714	0.537549	0.857143	0.815789	0.84	0.68567	0.666667	0.867347	0.916667	0.802899	0.909091	0.875	0.697276	0.869565	0.833333	0.687726	0.629813
140	0.63618	0.942857	0.551383	0.828571	0.794737	0.92	0.696456	1	0.867347	0.916667	0.843478	0.787879	0.866071	0.690272	0.891304	0.814815	0.693943	0.636116
150	0.615333	0.828571	0.565217	0.8	0.789474	0.8	0.72265	0.333333	0.877551	0.895833	0.846377	0.818182	0.857143	0.662257	0.869565	0.888889	0.683714	0.626469
160	0.615333	0.914286	0.579051	0.757143	0.810526	0.88	0.679507	1	0.836735	0.875	0.811594	0.848485	0.839286	0.670039	0.869565	0.833333	0.678901	0.620697
170	0.618023	0.828571	0.529644	0.785714	0.826316	0.6	0.68567	0.666667	0.765306	0.833333	0.837681	0.848485	0.848214	0.669261	0.847826	0.796296	0.673686	0.613284
180	0.602555	0.914286	0.571146	0.785714	0.847368	0.8	0.710324	1	0.877551	0.9375	0.826087	0.818182	0.892857	0.668482	0.869565	0.87037	0.683113	0.625784
190	0.613988	0.857143	0.565217	0.842857	0.826316	0.84	0.690293	0.666667	0.77551	0.895833	0.852174	0.727273	0.830357	0.672374	0.934783	0.814815	0.681308	0.623317
200	0.637525	0.942857	0.541502	0.742857	0.821053	0.84	0.693374	1	0.77551	0.833333	0.828986	0.757576	0.821429	0.681712	0.891304	0.796296	0.685118	0.625527
210	0.640888	0.885714	0.525692	0.857143	0.8	0.8	0.721109	0.666667	0.806122	0.895833	0.84058	0.878788	0.892857	0.680934	0.956522	0.907407	0.694144	0.637551
220	0.616005	0.885714	0.555336	0.814286	0.773684	0.88	0.716487	0.333333	0.836735	0.875	0.834783	0.727273	0.8125	0.684047	0.934783	0.925926	0.68572	0.628223
230	0.607263	0.8	0.547431	0.842857	0.778947	0.68	0.682589	0.666667	0.846939	0.875	0.843478	0.818182	0.803571	0.667704	0.956522	0.796296	0.672884	0.612627
240	0.63618	0.942857	0.507905	0.814286	0.789474	0.92	0.657935	0.666667	0.795918	0.958333	0.831884	0.909091	0.866071	0.664591	0.934783	0.814815	0.676695	0.616035
250	0.612643	0.885714	0.557312	0.814286	0.821053	0.92	0.688752	1	0.816327	0.9375	0.826087	0.787879	0.839286	0.698833	0.934783	0.833333	0.687124	0.629613
260	0.610625	1	0.545455	0.742857	0.768421	0.92	0.682589	0.666667	0.77551	0.895833	0.817391	0.727273	0.848214	0.671595	0.978261	0.888889	0.674087	0.614694
270	0.62004	0.857143	0.531621	0.8	0.8	0.92	0.710324	0.666667	0.795918	0.854167	0.828986	0.818182	0.839286	0.672374	0.934783	0.87037	0.680907	0.622154
280	0.616005	0.914286	0.541502	0.814286	0.778947	0.76	0.696456	0.666667	0.826531	0.916667	0.852174	0.787879	0.848214	0.681712	0.956522	0.87037	0.683313	0.624665
290	0.62273	0.857143	0.521739	0.857143	0.815789	0.8	0.677966	0.666667	0.795918	0.895833	0.834783	0.848485	0.910714	0.675486	0.956522	0.796296	0.680104	0.621421
300	0.62004	0.828571	0.498024	0.8	0.768421	0.96	0.710324	0.666667	0.816327	0.854167	0.826087	0.727273	0.839286	0.691051	0.978261	0.833333	0.680706	0.620421
310	0.612643	0.857143	0.55336	0.814286	0.8	0.96	0.661017	1	0.826531	0.958333	0.826087	0.848485	0.848214	0.694163	0.76087	0.833333	0.680505	0.622104
320	0.637525	0.914286	0.559289	0.8	0.794737	0.88	0.694915	1	0.836735	0.854167	0.823188	0.727273	0.830357	0.681712	0.956522	0.888889	0.689531	0.631844
330	0.61197	0.885714	0.511858	0.857143	0.805263	0.84	0.679507	1	0.836735	0.916667	0.837681	0.787879	0.883929	0.683268	0.913043	0.796296	0.678099	0.618408
340	0.635508	0.914286	0.567194	0.828571	0.768421	0.76	0.711864	1	0.826531	0.854167	0.849275	0.818182	0.857143	0.707393	0.891304	0.833333	0.698957	0.642258
350	0.62542	0.8	0.527668	0.814286	0.815789	0.76	0.676425	1	0.826531	0.854167	0.8	0.848485	0.866071	0.706615	0.956522	0.851852	0.68572	0.625761
360	0.624748	0.971429	0.519763	0.814286	0.810526	0.8	0.687211	1	0.816327	0.9375	0.846377	0.848485	0.830357	0.707393	0.891304	0.777778	0.68913	0.6314
370	0.624748	0.914286	0.551383	0.885714	0.8	0.76	0.699538	1	0.806122	0.916667	0.828986	0.848485	0.857143	0.712062	0.978261	0.888889	0.696149	0.639844
380	0.620713	0.914286	0.571146	0.771429	0.826316	0.76	0.714946	0.666667	0.887755	0.854167	0.817391	0.818182	0.910714	0.691051	0.934783	0.888889	0.693542	0.637374
390	0.6308	0.914286	0.581028	0.857143	0.842105	0.84	0.668721	1	0.795918	0.916667	0.814493	0.878788	0.839286	0.686381	0.934783	0.833333	0.689531	0.632291
400	0.642233	0.885714	0.586957	0.9	0.852632	0.72	0.668721	1	0.816327	0.9375	0.808696	0.757576	0.892857	0.685603	1	0.925926	0.695748	0.63921
410	0.639543	0.857143	0.592885	0.828571	0.8	0.84	0.659476	0.666667	0.857143	0.9375	0.834783	0.787879	0.839286	0.69572	0.934783	0.888889	0.694745	0.637791
420	0.644923	0.914286	0.577075	0.8	0.8	0.8	0.66718	1	0.836735	0.895833	0.881159	0.878788	0.875	0.690272	0.913043	0.888889	0.697954	0.641829
430	0.62542	0.828571	0.588933	0.814286	0.847368	0.72	0.684129	1	0.846939	0.854167	0.846377	0.909091	0.839286	0.688716	0.934783	0.907407	0.693341	0.636765
440	0.631473	0.942857	0.551383	0.885714	0.815789	0.8	0.684129	1	0.846939	0.854167	0.869565	0.727273	0.839286	0.693385	0.956522	0.814815	0.693141	0.636793
450	0.619368	0.914286	0.561265	0.757143	0.873684	0.76	0.674884	1	0.816327	0.833333	0.828986	0.909091	0.785714	0.687938	0.934783	0.907407	0.685118	0.626583
460	0.616678	0.857143	0.571146	0.828571	0.805263	0.84	0.697997	1	0.785714	0.9375	0.823188	0.848485	0.866071	0.694163	0.956522	0.833333	0.68913	0.63116
470	0.632818	0.857143	0.513834	0.785714	0.815789	0.88	0.66718	1	0.846939	0.916667	0.849275	0.787879	0.892857	0.691829	0.913043	0.814815	0.685921	0.626761
480	0.631473	0.857143	0.573123	0.857143	0.810526	0.92	0.654854	1	0.836735	0.958333	0.797101	0.848485	0.839286	0.698833	0.891304	0.87037	0.688929	0.630229
490	0.627438	0.857143	0.539526	0.785714	0.768421	0.84	0.654854	1	0.867347	0.875	0.857971	0.878788	0.883929	0.701946	0.913043	0.740741	0.686121	0.627439
500	0.644923	0.828571	0.561265	0.814286	0.821053	0.96	0.688752	0.666667	0.897959	0.916667	0.814493	0.818182	0.901786	0.674708	0.913043	0.833333	0.692539	0.635285
510	0.640888	0.942857	0.55336	0.742857	0.852632	0.8	0.701079	1	0.877551	0.895833	0.846377	0.939394	0.848214	0.673152	0.934783	0.814815	0.693341	0.637152
520	0.62004	0.885714	0.596838	0.814286	0.842105	0.8	0.68567	0.666667	0.846939	0.9375	0.84058	0.939394	0.883929	0.701167	0.956522	0.851852	0.697553	0.64226
530	0.616678	0.942857	0.58498	0.885714	0.773684	0.8	0.696456	1	0.887755	0.9375	0.831884	0.878788	0.892857	0.712062	0.956522	0.944444	0.699559	0.645134
540	0.635508	0.942857	0.567194	0.814286	0.810526	0.84	0.68567	1	0.877551	0.875	0.823188	0.878788	0.901786	0.681712	0.913043	0.888889	0.692539	0.635582
550	0.624748	0.914286	0.531621	0.771429	0.842105	0.88	0.681048	1	0.836735	0.875	0.808696	0.757576	0.848214	0.698833	0.847826	0.925926	0.686121	0.627334
560	0.638198	0.971429	0.539526	0.828571	0.810526	0.76	0.661017	1	0.836735	0.9375	0.826087	0.787879	0.883929	0.679377	0.913043	0.888889	0.68572	0.626934
570	0.627438	0.942857	0.577075	0.785714	0.821053	0.8	0.645609	1	0.857143	0.958333	0.837681	0.787879	0.839286	0.70428	0.956522	0.87037	0.691135	0.633173
580	0.634163	0.942857	0.561265	0.842857	0.773684	0.84	0.718028	1	0.806122	0.895833	0.837681	0.727273	0.901786	0.690272	0.847826	0.87037	0.694946	0.638207
590	0.646268	0.885714	0.594862	0.857143	0.831579	0.76	0.682589	1	0.795918	0.9375	0.857971	0.818182	0.910714	0.683268	0.934783	0.851852	0.70016	0.644192
600	0.626093	0.885714	0.529644	0.814286	0.873684	0.88	0.699538	1	0.836735	0.9375	0.881159	0.787879	0.875	0.70428	0.869565	0.814815	0.697152	0.640378
610	0.607935	0.828571	0.541502	0.814286	0.826316	0.8	0.70416	1	0.846939	0.916667	0.831884	0.787879	0.875	0.703502	0.934783	0.87037	0.688528	0.631214
620	0.63887	0.828571	0.561265	0.785714	0.821053	0.8	0.668721	1	0.785714	0.916667	0.808696	0.727273	0.866071	0.71284	0.978261	0.814815	0.693341	0.633974
630	0.632145	0.885714	0.557312	0.814286	0.805263	0.8	0.716487	1	0.846939	0.916667	0.794203	0.757576	0.892857	0.685603	0.891304	0.944444	0.691937	0.634501
640	0.640888	0.857143	0.565217	0.871429	0.831579	0.8	0.70416	1	0.887755	0.895833	0.855072	0.878788	0.866071	0.683268	0.956522	0.759259	0.698355	0.641355
650	0.63618	0.914286	0.567194	0.885714	0.842105	0.84	0.701079	1	0.836735	0.958333	0.843478	0.909091	0.848214	0.686381	0.934783	0.87037	0.698355	0.642204
660	0.62542	0.885714	0.509881	0.8	0.794737	0.84	0.673344	1	0.918367	0.895833	0.834783	0.787879	0.839286	0.697276	0.956522	0.925926	0.685519	0.626214
670	0.640215	0.857143	0.541502	0.842857	0.836842	0.84	0.656394	1	0.765306	0.9375	0.831884	0.818182	0.866071	0.722957	0.847826	0.907407	0.69635	0.637849
680	0.618695	0.857143	0.519763	0.857143	0.789474	0.88	0.687211	1	0.877551	0.895833	0.834783	0.848485	0.901786	0.690272	0.869565	0.888889	0.684918	0.626523
690	0.627438	1	0.575099	0.871429	0.805263	0.84	0.645609	1	0.795918	0.875	0.817391	0.939394	0.8125	0.705058	0.934783	0.796296	0.688327	0.6291
700	0.643578	0.8	0.557312	0.871429	0.8	0.92	0.673344	1	0.765306	0.958333	0.823188	0.878788	0.910714	0.709728	0.934783	0.888889	0.698355	0.641677
710	0.636853	0.971429	0.557312	0.857143	0.8	0.84	0.694915	1	0.846939	0.916667	0.857971	0.848485	0.892857	0.685603	0.956522	0.925926	0.697152	0.640773
720	0.63618	0.857143	0.557312	0.914286	0.805263	1	0.677966	1	0.785714	0.854167	0.802899	0.818182	0.866071	0.686381	0.934783	0.888889	0.688929	0.630155
730	0.635508	0.885714	0.561265	0.828571	0.794737	1	0.691834	1	0.846939	0.895833	0.843478	0.818182	0.803571	0.666148	0.934783	0.87037	0.687124	0.62884
740	0.632145	0.942857	0.539526	0.885714	0.784211	0.88	0.671803	1	0.857143	0.895833	0.823188	0.818182	0.857143	0.686381	0.934783	0.87037	0.686723	0.627991
750	0.642905	0.885714	0.604743	0.728571	0.778947	0.96	0.702619	1	0.836735	0.9375	0.834783	0.909091	0.892857	0.68716	0.934783	0.907407	0.700963	0.645317
760	0.640888	0.885714	0.586957	0.871429	0.826316	0.92	0.665639	1	0.826531	0.833333	0.814493	0.818182	0.830357	0.686381	0.956522	0.87037	0.692339	0.634814
770	0.626765	0.914286	0.543478	0.885714	0.789474	0.92	0.657935	0.666667	0.836735	0.916667	0.846377	0.848485	0.883929	0.676265	0.934783	0.907407	0.683714	0.624201
780	0.62273	0.857143	0.541502	0.8	0.789474	0.8	0.668721	1	0.816327	0.729167	0.805797	0.909091	0.848214	0.68716	0.913043	0.851852	0.678299	0.617886
790	0.632818	0.914286	0.531621	0.885714	0.810526	0.84	0.687211	0.666667	0.877551	0.9375	0.82029	0.848485	0.830357	0.681712	0.934783	0.907407	0.687926	0.629096
800	0.632818	0.914286	0.55336	0.842857	0.831579	0.84	0.687211	1	0.867347	0.895833	0.817391	0.848485	0.875	0.703502	0.956522	0.944444	0.696951	0.639989
810	0.640215	0.885714	0.551383	0.842857	0.752632	0.92	0.696456	1	0.887755	0.895833	0.823188	0.848485	0.875	0.683268	0.891304	0.907407	0.691937	0.63454
820	0.647613	0.885714	0.549407	0.842857	0.863158	0.76	0.710324	1	0.877551	0.895833	0.84058	0.909091	0.866071	0.670039	0.913043	0.925926	0.697353	0.641133
830	0.6308	0.914286	0.563241	0.814286	0.821053	0.64	0.668721	1	0.887755	0.895833	0.805797	0.787879	0.857143	0.688716	0.913043	0.944444	0.687726	0.628835
840	0.64694	0.971429	0.529644	0.785714	0.752632	0.88	0.694915	1	0.765306	0.979167	0.823188	0.818182	0.875	0.690272	0.913043	0.851852	0.690734	0.631704
850	0.62811	0.942857	0.581028	0.8	0.784211	0.8	0.664099	1	0.867347	0.8125	0.826087	0.848485	0.875	0.691829	0.891304	0.907407	0.688728	0.630955
860	0.627438	0.885714	0.579051	0.785714	0.768421	0.84	0.714946	0.666667	0.867347	0.916667	0.785507	0.757576	0.848214	0.699611	0.934783	0.907407	0.693141	0.63569
870	0.637525	0.942857	0.521739	0.771429	0.778947	0.72	0.651772	1	0.897959	0.833333	0.84058	0.848485	0.875	0.681712	0.934783	0.87037	0.68211	0.62172
880	0.650975	0.857143	0.539526	0.814286	0.821053	0.64	0.711864	1	0.887755	0.9375	0.837681	0.818182	0.848214	0.675486	0.978261	0.907407	0.695949	0.638774
890	0.64156	0.828571	0.531621	0.814286	0.831579	0.76	0.671803	1	0.826531	0.895833	0.834783	0.818182	0.866071	0.698833	0.913043	0.907407	0.691937	0.633719
900	0.628783	0.828571	0.503953	0.771429	0.789474	0.88	0.70416	1	0.836735	0.875	0.817391	0.848485	0.821429	0.691051	0.934783	0.944444	0.684517	0.625082
910	0.642905	0.942857	0.547431	0.9	0.794737	0.8	0.70416	1	0.846939	0.9375	0.84058	0.878788	0.839286	0.679377	0.978261	0.907407	0.695548	0.638231
920	0.646268	0.971429	0.557312	0.842857	0.763158	0.96	0.725732	1	0.867347	0.854167	0.834783	0.848485	0.901786	0.705058	0.913043	0.87037	0.705375	0.650434
930	0.627438	0.857143	0.557312	0.857143	0.810526	0.84	0.699538	1	0.867347	0.854167	0.814493	0.818182	0.821429	0.689494	0.934783	0.907407	0.690132	0.632526
940	0.648958	0.914286	0.55336	0.842857	0.805263	0.76	0.690293	0.666667	0.867347	0.9375	0.849275	0.757576	0.839286	0.701167	0.956522	0.814815	0.699759	0.642415
950	0.629455	0.942857	0.517787	0.828571	0.794737	0.88	0.690293	1	0.928571	0.875	0.846377	0.848485	0.875	0.66537	0.934783	0.944444	0.684517	0.626472
960	0.6308	0.828571	0.555336	0.842857	0.815789	0.72	0.674884	1	0.877551	0.9375	0.875362	0.878788	0.892857	0.69572	0.891304	0.851852	0.694745	0.637414
970	0.648958	0.971429	0.600791	0.885714	0.852632	0.88	0.696456	0.666667	0.857143	0.875	0.849275	0.757576	0.857143	0.681712	0.934783	0.925926	0.704372	0.648448
980	0.634163	0.828571	0.51581	0.771429	0.821053	0.84	0.711864	1	0.846939	0.875	0.843478	0.818182	0.848214	0.689494	1	0.907407	0.691536	0.633186
990	0.62811	0.885714	0.531621	0.8	0.773684	0.84	0.690293	1	0.918367	0.875	0.837681	0.878788	0.901786	0.694942	0.934783	0.888889	0.690734	0.632442
1000	0.642233	0.8	0.55336	0.828571	0.863158	0.76	0.701079	1	0.846939	0.791667	0.837681	0.818182	0.857143	0.684825	0.978261	0.907407	0.695748	0.637336
1010	0.627438	0.914286	0.523715	0.814286	0.842105	0.84	0.674884	1	0.857143	0.9375	0.805797	0.787879	0.866071	0.689494	0.891304	0.833333	0.684116	0.624601
1020	0.631473	0.914286	0.561265	0.757143	0.821053	0.8	0.697997	1	0.897959	0.895833	0.823188	0.757576	0.866071	0.688716	0.956522	0.851852	0.692339	0.634549
1030	0.618695	0.828571	0.527668	0.771429	0.815789	0.68	0.718028	1	0.816327	0.833333	0.773913	0.757576	0.8125	0.696498	0.956522	0.87037	0.681909	0.621232
1040	0.640215	0.828571	0.555336	0.857143	0.847368	0.76	0.727273	1	0.897959	0.9375	0.843478	0.848485	0.839286	0.685603	0.934783	0.925926	0.701364	0.646069
1050	0.635508	0.857143	0.545455	0.828571	0.805263	0.76	0.688752	0.666667	0.857143	0.895833	0.776812	0.848485	0.848214	0.688716	0.891304	0.925926	0.686723	0.627524
1060	0.658373	0.914286	0.535573	0.771429	0.784211	0.6	0.70416	1	0.918367	0.9375	0.82029	0.787879	0.794643	0.684825	0.891304	0.87037	0.694144	0.63626
1070	0.632145	0.942857	0.547431	0.914286	0.784211	0.8	0.682589	0.333333	0.897959	0.9375	0.814493	0.848485	0.848214	0.685603	0.891304	0.907407	0.688929	0.631009
1080	0.628783	0.828571	0.513834	0.871429	0.847368	0.8	0.699538	1	0.846939	0.854167	0.828986	0.848485	0.875	0.723735	0.913043	0.851852	0.697353	0.639636
1090	0.631473	0.828571	0.535573	0.885714	0.852632	0.84	0.705701	0.666667	0.846939	0.895833	0.84058	0.909091	0.875	0.69572	0.934783	0.87037	0.69635	0.640265
1100	0.620713	0.914286	0.535573	0.914286	0.826316	0.6	0.696456	1	0.877551	0.875	0.788406	0.818182	0.857143	0.691051	0.956522	0.907407	0.686121	0.627099
1110	0.645595	0.857143	0.598814	0.828571	0.852632	0.68	0.684129	1	0.836735	0.895833	0.857971	0.848485	0.848214	0.705058	0.978261	0.925926	0.706378	0.650483
1120	0.63618	0.942857	0.557312	0.785714	0.826316	0.64	0.657935	1	0.908163	0.9375	0.849275	0.848485	0.875	0.693385	0.956522	0.907407	0.693141	0.635019
1130	0.63618	0.8	0.541502	0.842857	0.810526	0.72	0.673344	1	0.826531	0.854167	0.834783	0.878788	0.803571	0.712062	0.978261	0.888889	0.693141	0.634802
1140	0.64156	0.942857	0.575099	0.8	0.810526	0.84	0.699538	1	0.887755	0.958333	0.823188	0.909091	0.866071	0.689494	1	0.925926	0.700361	0.644411
1150	0.642905	0.857143	0.581028	0.814286	0.836842	0.84	0.713405	1	0.867347	0.854167	0.826087	0.787879	0.839286	0.691829	0.956522	0.888889	0.700963	0.644104
1160	0.626765	0.914286	0.513834	0.842857	0.831579	0.84	0.673344	1	0.918367	0.958333	0.834783	0.818182	0.919643	0.71751	0.956522	0.851852	0.695548	0.637397
1170	0.636853	0.885714	0.537549	0.857143	0.836842	0.92	0.702619	0.666667	0.846939	0.9375	0.817391	0.909091	0.883929	0.68249	0.956522	0.851852	0.693141	0.636441
1180	0.628783	0.857143	0.543478	0.828571	0.8	0.88	0.670262	1	0.897959	0.9375	0.823188	0.878788	0.8125	0.714397	1	0.907407	0.693943	0.636347
1190	0.645595	0.885714	0.586957	0.9	0.768421	0.88	0.687211	1	0.897959	0.895833	0.843478	0.909091	0.875	0.694163	0.934783	0.925926	0.702567	0.647037
1200	0.623403	0.857143	0.545455	0.842857	0.831579	0.92	0.719569	1	0.867347	0.854167	0.852174	0.787879	0.839286	0.705837	0.956522	0.888889	0.698355	0.642331
1210	0.62811	0.857143	0.537549	0.814286	0.810526	0.72	0.730354	1	0.867347	0.916667	0.808696	0.848485	0.875	0.694163	0.956522	0.87037	0.693742	0.635822
1220	0.661735	0.885714	0.575099	0.785714	0.805263	0.88	0.708783	1	0.877551	0.9375	0.814493	0.939394	0.866071	0.696498	0.913043	0.925926	0.70718	0.651507
1230	0.645595	0.885714	0.541502	0.785714	0.805263	0.96	0.70416	0.666667	0.857143	0.9375	0.84058	0.727273	0.857143	0.680156	0.978261	0.888889	0.694344	0.636414
1240	0.629455	0.885714	0.56917	0.785714	0.831579	0.88	0.710324	1	0.887755	0.916667	0.837681	0.909091	0.910714	0.685603	0.956522	0.944444	0.698355	0.64237
1250	0.62004	0.828571	0.549407	0.7	0.768421	0.88	0.713405	1	0.867347	0.9375	0.846377	0.818182	0.794643	0.700389	0.934783	0.833333	0.689531	0.631783
1260	0.650303	0.914286	0.563241	0.814286	0.805263	0.92	0.718028	1	0.867347	0.875	0.811594	0.878788	0.8125	0.69572	0.956522	0.925926	0.702166	0.645032
1270	0.652993	0.885714	0.543478	0.771429	0.857895	1	0.731895	1	0.897959	0.895833	0.828986	0.848485	0.910714	0.692607	0.891304	0.925926	0.70698	0.651755
1280	0.652993	0.885714	0.577075	0.8	0.815789	0.92	0.705701	1	0.846939	0.854167	0.826087	0.848485	0.875	0.694163	0.934783	0.944444	0.703971	0.647718
1290	0.650303	0.771429	0.549407	0.857143	0.810526	0.84	0.724191	0.666667	0.887755	0.8125	0.814493	0.818182	0.830357	0.694942	0.978261	0.925926	0.700762	0.643725
1300	0.650975	0.885714	0.531621	0.8	0.842105	0.92	0.702619	1	0.877551	0.916667	0.846377	0.757576	0.830357	0.679377	0.934783	0.907407	0.696149	0.638915
1310	0.65232	0.885714	0.545455	0.814286	0.815789	0.88	0.718028	0.666667	0.857143	0.895833	0.828986	0.818182	0.848214	0.712062	0.934783	0.888889	0.705977	0.64938
1320	0.654338	0.828571	0.571146	0.914286	0.789474	0.84	0.738059	0.666667	0.857143	0.916667	0.802899	0.909091	0.8125	0.691051	0.956522	0.925926	0.704974	0.649437
1330	0.652993	0.914286	0.573123	0.8	0.852632	0.84	0.699538	0.666667	0.897959	0.9375	0.828986	0.878788	0.857143	0.707393	0.978261	0.87037	0.708584	0.653086
1340	0.640888	0.857143	0.529644	0.842857	0.836842	0.72	0.708783	1	0.857143	0.916667	0.849275	0.818182	0.875	0.705058	0.978261	0.907407	0.701163	0.644449
1350	0.64963	0.942857	0.588933	0.814286	0.821053	0.72	0.68567	0.666667	0.867347	0.916667	0.84058	0.939394	0.857143	0.693385	0.934783	0.907407	0.702768	0.64635
1360	0.640888	0.885714	0.529644	0.842857	0.836842	0.72	0.713405	1	0.795918	0.916667	0.814493	0.878788	0.857143	0.697276	0.934783	0.87037	0.695548	0.638688
1370	0.636853	0.771429	0.545455	0.885714	0.868421	0.96	0.670262	0.666667	0.867347	0.916667	0.828986	0.787879	0.848214	0.699611	1	0.907407	0.695548	0.638056
1380	0.646268	0.857143	0.521739	0.857143	0.852632	0.76	0.710324	1	0.877551	0.895833	0.837681	0.878788	0.857143	0.709728	0.978261	0.907407	0.703771	0.64688
1390	0.627438	0.857143	0.551383	0.757143	0.831579	0.8	0.710324	0.666667	0.877551	0.854167	0.826087	0.787879	0.875	0.719844	0.956522	0.888889	0.699759	0.643073
1400	0.656355	0.914286	0.581028	0.785714	0.8	0.88	0.70416	1	0.836735	0.916667	0.82029	0.818182	0.848214	0.714397	0.891304	0.87037	0.707581	0.651701
1410	0.650303	0.942857	0.537549	0.857143	0.8	0.88	0.690293	0.666667	0.887755	0.9375	0.814493	0.878788	0.866071	0.703502	0.847826	0.981481	0.70016	0.643375
1420	0.644923	0.857143	0.559289	0.828571	0.778947	0.72	0.702619	1	0.867347	0.854167	0.834783	0.818182	0.875	0.719844	0.913043	0.925926	0.704172	0.647308
1430	0.642905	0.885714	0.529644	0.771429	0.810526	0.92	0.72265	0.666667	0.806122	0.895833	0.852174	0.848485	0.821429	0.708171	1	0.944444	0.701966	0.645769
1440	0.637525	0.885714	0.581028	0.842857	0.778947	0.92	0.718028	1	0.908163	0.895833	0.84058	0.787879	0.830357	0.68249	0.978261	0.962963	0.699358	0.643775
1450	0.671822	0.914286	0.563241	0.8	0.794737	0.88	0.707242	0.666667	0.908163	1	0.857971	0.848485	0.848214	0.708949	0.891304	0.925926	0.714801	0.660527
1460	0.654338	0.914286	0.581028	0.814286	0.826316	0.88	0.72265	0.666667	0.877551	0.958333	0.823188	0.848485	0.830357	0.722957	0.978261	0.907407	0.715203	0.660771
1470	0.64963	0.914286	0.541502	0.785714	0.805263	0.84	0.710324	0.666667	0.846939	0.875	0.834783	0.818182	0.839286	0.708171	0.956522	0.925926	0.702367	0.646047
1480	0.65501	0.914286	0.563241	0.842857	0.794737	0.92	0.724191	1	0.887755	0.958333	0.863768	0.818182	0.839286	0.678599	1	0.925926	0.705375	0.650724
1490	0.644923	0.942857	0.577075	0.842857	0.831579	0.8	0.721109	1	0.897959	0.916667	0.817391	0.818182	0.875	0.710506	0.978261	0.944444	0.709988	0.656311
1500	0.642233	0.914286	0.563241	0.828571	0.826316	0.84	0.705701	0.666667	0.816327	0.916667	0.84058	0.818182	0.866071	0.700389	0.978261	0.888889	0.701765	0.645268
1510	0.64963	0.828571	0.549407	0.9	0.831579	0.92	0.734977	1	0.857143	0.895833	0.834783	0.727273	0.857143	0.698054	0.978261	0.962963	0.70718	0.652253
1520	0.650975	0.885714	0.577075	0.842857	0.810526	0.76	0.714946	1	0.816327	0.979167	0.797101	0.818182	0.839286	0.691829	0.869565	0.851852	0.699559	0.642794
1530	0.628783	0.971429	0.567194	0.857143	0.847368	0.72	0.710324	0.666667	0.877551	0.916667	0.831884	0.818182	0.848214	0.708171	0.956522	0.944444	0.702367	0.64695
1540	0.650975	0.914286	0.537549	0.728571	0.842105	0.84	0.707242	1	0.928571	0.875	0.852174	0.818182	0.839286	0.71284	0.913043	0.888889	0.705977	0.649618
1550	0.651648	0.885714	0.531621	0.728571	0.810526	0.76	0.70416	1	0.877551	0.979167	0.828986	0.848485	0.803571	0.718288	0.978261	0.925926	0.70357	0.646339
1560	0.654338	0.914286	0.543478	0.857143	0.815789	0.92	0.701079	0.666667	0.867347	0.875	0.82029	0.848485	0.875	0.698054	0.956522	0.907407	0.702166	0.645759
1570	0.65501	0.942857	0.555336	0.828571	0.805263	0.88	0.673344	1	0.826531	0.875	0.823188	0.909091	0.875	0.705837	0.934783	0.925926	0.701163	0.643056
1580	0.666443	0.914286	0.547431	0.871429	0.768421	0.96	0.721109	0.666667	0.836735	0.895833	0.828986	0.848485	0.794643	0.691051	0.978261	0.907407	0.704172	0.647108
1590	0.65232	0.857143	0.543478	0.757143	0.842105	0.76	0.713405	0.666667	0.908163	0.979167	0.814493	0.727273	0.857143	0.709728	0.913043	0.851852	0.703771	0.647889
1600	0.659718	0.914286	0.565217	0.828571	0.842105	0.92	0.713405	1	0.826531	0.916667	0.846377	0.818182	0.866071	0.699611	0.913043	0.907407	0.709386	0.65367
1610	0.64425	0.942857	0.55336	0.771429	0.857895	0.8	0.724191	1	0.887755	0.958333	0.823188	0.727273	0.848214	0.698054	0.956522	0.888889	0.703169	0.647411
1620	0.677202	0.8	0.557312	0.8	0.8	0.96	0.714946	1	0.846939	0.916667	0.834783	0.818182	0.857143	0.710506	0.934783	0.907407	0.713799	0.65879
1630	0.65232	0.828571	0.513834	0.771429	0.847368	0.88	0.72265	1	0.857143	0.916667	0.814493	0.818182	0.883929	0.710506	0.934783	0.907407	0.70357	0.646983
1640	0.663753	1	0.541502	0.771429	0.778947	0.92	0.725732	1	0.908163	0.895833	0.823188	0.818182	0.830357	0.701167	0.978261	0.944444	0.707581	0.652446
1650	0.638198	0.942857	0.547431	0.828571	0.826316	0.88	0.70416	1	0.826531	0.958333	0.834783	0.727273	0.857143	0.689494	0.956522	0.907407	0.695949	0.639068
1660	0.624748	0.885714	0.571146	0.842857	0.784211	0.84	0.699538	0.666667	0.877551	0.9375	0.831884	0.848485	0.821429	0.701167	0.913043	0.944444	0.695146	0.637971
1670	0.653665	0.971429	0.539526	0.757143	0.794737	0.84	0.713405	0.666667	0.836735	0.9375	0.837681	0.878788	0.839286	0.684047	0.826087	0.925926	0.696951	0.639322
1680	0.647613	0.857143	0.537549	0.885714	0.821053	0.76	0.693374	1	0.795918	0.916667	0.831884	0.848485	0.848214	0.691051	0.978261	0.888889	0.695548	0.638061
1690	0.63349	0.914286	0.529644	0.785714	0.8	0.96	0.707242	0.666667	0.908163	0.958333	0.805797	0.787879	0.821429	0.676265	0.978261	0.888889	0.687325	0.628655
1700	0.659718	0.857143	0.592885	0.8	0.878947	0.92	0.707242	1	0.908163	0.916667	0.831884	0.878788	0.901786	0.696498	0.956522	0.907407	0.713398	0.659277
1710	0.656355	0.914286	0.531621	0.785714	0.794737	0.76	0.707242	0.666667	0.867347	0.9375	0.826087	0.848485	0.857143	0.697276	0.869565	0.888889	0.699158	0.641344
1720	0.653665	0.828571	0.545455	0.8	0.763158	0.88	0.724191	1	0.908163	0.916667	0.814493	0.848485	0.830357	0.69572	0.934783	0.907407	0.700762	0.644362
1730	0.65232	0.971429	0.567194	0.828571	0.789474	0.84	0.696456	1	0.887755	0.9375	0.817391	0.787879	0.848214	0.705837	0.956522	0.888889	0.703771	0.647636
1740	0.650303	0.914286	0.521739	0.814286	0.805263	0.84	0.708783	0.666667	0.908163	0.979167	0.82029	0.757576	0.866071	0.709728	0.891304	0.907407	0.701765	0.644783
1750	0.652993	0.885714	0.531621	0.842857	0.826316	0.8	0.718028	0.666667	0.846939	0.916667	0.863768	0.757576	0.875	0.684825	0.913043	0.981481	0.701564	0.645787
1760	0.663753	0.857143	0.557312	0.828571	0.831579	0.92	0.708783	0.666667	0.857143	0.958333	0.855072	0.848485	0.8125	0.698054	0.913043	0.944444	0.708785	0.653263
1770	0.65501	0.914286	0.557312	0.814286	0.8	0.88	0.701079	1	0.857143	0.958333	0.84058	0.848485	0.866071	0.698054	0.913043	0.907407	0.703971	0.647802
1780	0.63887	0.857143	0.525692	0.842857	0.784211	0.8	0.725732	0.666667	0.867347	0.9375	0.817391	0.818182	0.839286	0.680156	0.934783	0.925926	0.691336	0.633847
1790	0.64425	0.885714	0.583004	0.814286	0.752632	0.8	0.697997	1	0.867347	0.916667	0.855072	0.787879	0.866071	0.693385	0.934783	0.888889	0.699759	0.64352
1800	0.65501	0.8	0.501976	0.8	0.810526	0.92	0.713405	0.666667	0.836735	0.9375	0.811594	0.848485	0.839286	0.694163	0.913043	0.888889	0.694946	0.635967
1810	0.654338	0.885714	0.521739	0.714286	0.821053	0.88	0.693374	0.666667	0.857143	0.916667	0.808696	0.727273	0.830357	0.68716	0.869565	0.888889	0.690533	0.630774
1820	0.64156	0.914286	0.561265	0.828571	0.810526	0.84	0.707242	1	0.877551	0.895833	0.823188	0.818182	0.830357	0.701946	0.956522	0.888889	0.700361	0.643018
1830	0.648958	0.942857	0.56917	0.8	0.757895	0.76	0.725732	1	0.846939	0.875	0.843478	0.848485	0.803571	0.69572	0.956522	0.925926	0.702166	0.646473
1840	0.65232	0.942857	0.583004	0.757143	0.805263	0.88	0.730354	1	0.877551	0.958333	0.837681	0.878788	0.866071	0.677821	0.956522	0.981481	0.705576	0.650618
1850	0.661735	0.828571	0.549407	0.785714	0.821053	0.92	0.713405	1	0.826531	0.958333	0.828986	0.878788	0.839286	0.684047	0.934783	0.981481	0.702367	0.646145
1860	0.647613	0.828571	0.551383	0.714286	0.789474	0.76	0.718028	1	0.806122	0.958333	0.834783	0.787879	0.803571	0.703502	0.956522	0.944444	0.699358	0.641906
1870	0.66039	0.857143	0.577075	0.8	0.852632	0.84	0.702619	0.666667	0.857143	0.958333	0.857971	0.818182	0.821429	0.701946	0.978261	0.944444	0.71079	0.656
1880	0.654338	0.914286	0.579051	0.828571	0.784211	0.92	0.74114	1	0.846939	0.916667	0.852174	0.909091	0.839286	0.688716	0.956522	0.87037	0.708584	0.653879
1890	0.65232	0.885714	0.529644	0.714286	0.863158	0.8	0.742681	0.666667	0.846939	0.9375	0.831884	0.878788	0.883929	0.689494	0.956522	0.907407	0.703771	0.648555
1900	0.6308	0.857143	0.557312	0.842857	0.810526	0.92	0.738059	1	0.877551	0.9375	0.828986	0.878788	0.839286	0.696498	1	0.888889	0.701364	0.64607
1910	0.6308	0.914286	0.565217	0.814286	0.794737	0.88	0.70416	0.666667	0.795918	0.9375	0.814493	0.818182	0.848214	0.698054	0.956522	0.87037	0.693742	0.636508
1920	0.637525	0.942857	0.563241	0.8	0.826316	0.8	0.711864	1	0.897959	0.895833	0.837681	0.818182	0.875	0.683268	0.847826	0.888889	0.696751	0.64023
1930	0.646268	0.828571	0.575099	0.714286	0.784211	0.8	0.719569	1	0.857143	0.875	0.837681	0.848485	0.830357	0.696498	0.891304	0.888889	0.69996	0.64279
1940	0.64963	0.942857	0.575099	0.728571	0.805263	0.84	0.711864	1	0.806122	0.895833	0.849275	0.787879	0.821429	0.692607	0.934783	0.907407	0.700963	0.644744
1950	0.62542	0.857143	0.549407	0.828571	0.789474	0.84	0.713405	1	0.846939	0.854167	0.805797	0.818182	0.875	0.674708	0.913043	0.962963	0.686121	0.628075
1960	0.648958	0.857143	0.575099	0.828571	0.763158	0.84	0.710324	1	0.785714	0.875	0.82029	0.818182	0.821429	0.696498	1	0.888889	0.698757	0.642052
1970	0.65501	0.885714	0.533597	0.828571	0.821053	0.84	0.719569	1	0.846939	0.916667	0.823188	0.757576	0.857143	0.70428	0.978261	0.888889	0.703971	0.6472
1980	0.648958	0.8	0.567194	0.771429	0.794737	0.8	0.70416	1	0.795918	0.895833	0.817391	0.757576	0.794643	0.710506	0.956522	0.962963	0.70016	0.641733
1990	0.656355	0.857143	0.561265	0.785714	0.789474	0.88	0.679507	1	0.836735	0.916667	0.82029	0.848485	0.866071	0.705058	0.913043	0.962963	0.700963	0.643265
2000	0.659718	0.914286	0.498024	0.771429	0.768421	0.92	0.688752	1	0.877551	0.916667	0.814493	0.909091	0.821429	0.68249	0.978261	0.925926	0.690533	0.630706
2010	0.64425	0.857143	0.541502	0.842857	0.789474	0.8	0.690293	1	0.77551	0.916667	0.808696	0.787879	0.803571	0.681712	0.934783	0.925926	0.687124	0.627146
2020	0.64156	0.914286	0.531621	0.9	0.836842	0.76	0.702619	1	0.826531	0.9375	0.843478	0.848485	0.794643	0.690272	0.978261	0.888889	0.695748	0.637374
2030	0.656355	0.914286	0.513834	0.685714	0.815789	0.72	0.711864	0.666667	0.877551	0.9375	0.811594	0.818182	0.785714	0.709728	0.956522	0.944444	0.699158	0.640359
2040	0.638198	0.885714	0.537549	0.785714	0.778947	0.92	0.687211	1	0.918367	0.9375	0.828986	0.787879	0.857143	0.687938	0.978261	0.814815	0.690533	0.631873
2050	0.656355	0.914286	0.565217	0.8	0.857895	0.92	0.673344	1	0.857143	0.979167	0.849275	0.757576	0.875	0.694942	0.934783	0.851852	0.702968	0.646172
2060	0.64694	0.885714	0.56917	0.857143	0.821053	0.92	0.733436	1	0.795918	0.875	0.8	0.818182	0.830357	0.685603	0.934783	0.888889	0.699358	0.643069
2070	0.648285	0.857143	0.549407	0.771429	0.747368	0.84	0.701079	1	0.918367	0.9375	0.808696	0.909091	0.857143	0.687938	0.934783	0.87037	0.694144	0.635978
2080	0.656355	0.857143	0.571146	0.828571	0.821053	0.76	0.734977	1	0.836735	0.9375	0.826087	0.969697	0.883929	0.673152	0.978261	0.981481	0.704773	0.650198
2090	0.634163	0.942857	0.565217	0.814286	0.847368	0.88	0.716487	1	0.897959	0.9375	0.834783	0.818182	0.848214	0.68249	0.934783	0.907407	0.698355	0.64173
2100	0.646268	0.914286	0.535573	0.742857	0.8	0.8	0.691834	0.666667	0.846939	0.979167	0.814493	0.818182	0.821429	0.705058	0.934783	0.907407	0.695347	0.636893
2110	0.628783	0.885714	0.56917	0.742857	0.794737	0.96	0.721109	0.666667	0.887755	0.9375	0.802899	0.909091	0.830357	0.698833	0.956522	0.981481	0.697553	0.641613
2120	0.647613	0.771429	0.551383	0.857143	0.784211	0.96	0.724191	1	0.77551	0.9375	0.869565	0.757576	0.8125	0.691829	0.934783	0.907407	0.700562	0.644383
2130	0.654338	0.885714	0.551383	0.814286	0.789474	0.88	0.711864	1	0.826531	0.958333	0.805797	0.878788	0.839286	0.69572	0.956522	0.851852	0.699759	0.643378
2140	0.650303	0.971429	0.58498	0.828571	0.810526	0.84	0.714946	1	0.846939	0.958333	0.849275	0.848485	0.857143	0.68249	0.978261	0.944444	0.705174	0.650108
2150	0.632818	0.971429	0.565217	0.842857	0.805263	0.88	0.721109	1	0.928571	1	0.802899	0.848485	0.785714	0.69572	0.956522	0.962963	0.699559	0.644282
2160	0.65232	0.828571	0.543478	0.828571	0.805263	0.88	0.739599	1	0.867347	0.916667	0.811594	0.878788	0.830357	0.679377	0.913043	0.888889	0.698757	0.64179
2170	0.664425	0.885714	0.571146	0.785714	0.821053	0.8	0.711864	1	0.836735	0.916667	0.811594	0.939394	0.839286	0.691051	0.913043	0.944444	0.705174	0.648713
2180	0.656355	0.914286	0.539526	0.857143	0.857895	0.92	0.714946	1	0.826531	0.875	0.837681	0.848485	0.830357	0.694163	0.956522	0.907407	0.704372	0.649264
2190	0.650975	0.885714	0.557312	0.828571	0.831579	0.8	0.70416	1	0.816327	0.916667	0.802899	0.878788	0.8125	0.668482	0.934783	0.925926	0.691937	0.633152
2200	0.650303	0.914286	0.527668	0.828571	0.789474	0.84	0.705701	0.666667	0.816327	0.9375	0.837681	0.818182	0.794643	0.667704	0.847826	0.888889	0.687926	0.628822
2210	0.647613	0.942857	0.525692	0.885714	0.794737	0.72	0.716487	0.666667	0.877551	0.979167	0.817391	0.818182	0.803571	0.693385	0.934783	0.888889	0.696751	0.638956
2220	0.637525	0.942857	0.583004	0.785714	0.810526	0.88	0.713405	1	0.836735	0.916667	0.857971	0.878788	0.830357	0.684825	0.934783	0.907407	0.699759	0.64442
2230	0.65232	0.942857	0.543478	0.785714	0.784211	0.92	0.742681	1	0.918367	0.958333	0.791304	0.909091	0.8125	0.706615	0.978261	0.925926	0.706578	0.650848
2240	0.66846	0.942857	0.541502	0.828571	0.831579	0.88	0.702619	1	0.816327	0.958333	0.811594	0.878788	0.821429	0.688716	0.934783	0.925926	0.702567	0.645675
2250	0.669805	0.885714	0.551383	0.757143	0.821053	0.88	0.718028	1	0.826531	0.958333	0.846377	0.636364	0.839286	0.711284	0.978261	0.87037	0.711191	0.655747
2260	0.651648	0.914286	0.571146	0.785714	0.8	0.92	0.721109	1	0.857143	0.916667	0.831884	0.69697	0.866071	0.678599	0.978261	0.925926	0.700562	0.644676
2270	0.659045	0.942857	0.559289	0.742857	0.805263	0.92	0.697997	1	0.867347	0.854167	0.814493	0.818182	0.821429	0.701946	0.956522	0.888889	0.701966	0.644553
2280	0.646268	1	0.573123	0.814286	0.810526	0.96	0.716487	1	0.857143	0.875	0.82029	0.848485	0.875	0.710506	0.891304	0.87037	0.70698	0.651226
2290	0.67115	0.914286	0.565217	0.857143	0.810526	0.84	0.72265	1	0.836735	0.895833	0.82029	0.848485	0.839286	0.681712	0.913043	0.888889	0.705776	0.649401
2300	0.646268	0.971429	0.573123	0.771429	0.815789	0.88	0.705701	1	0.846939	0.9375	0.826087	0.848485	0.875	0.693385	0.869565	0.888889	0.700963	0.645196
2310	0.647613	0.914286	0.531621	0.8	0.752632	0.84	0.693374	1	0.846939	0.9375	0.831884	0.848485	0.848214	0.698054	0.869565	0.87037	0.693742	0.636039
2320	0.648285	0.885714	0.56917	0.857143	0.805263	0.92	0.693374	1	0.867347	0.875	0.802899	0.909091	0.892857	0.683268	0.891304	0.925926	0.696951	0.639763
2330	0.632145	0.971429	0.525692	0.771429	0.805263	0.84	0.744222	1	0.816327	0.895833	0.808696	0.787879	0.901786	0.692607	0.956522	0.944444	0.695548	0.638998
2340	0.638198	0.857143	0.547431	0.828571	0.863158	0.76	0.72265	0.666667	0.867347	0.958333	0.756522	0.909091	0.883929	0.694163	0.956522	0.87037	0.69635	0.639156
2350	0.64963	0.942857	0.519763	0.842857	0.8	0.84	0.714946	1	0.867347	0.916667	0.805797	0.787879	0.830357	0.701946	0.913043	0.814815	0.696951	0.63847
2360	0.632145	0.8	0.567194	0.8	0.836842	0.76	0.70416	0.666667	0.897959	0.9375	0.82029	0.848485	0.866071	0.698833	0.934783	0.925926	0.697954	0.641871
2370	0.650303	0.828571	0.573123	0.8	0.815789	1	0.70416	1	0.816327	0.958333	0.817391	0.909091	0.866071	0.694163	0.934783	0.888889	0.701966	0.64465
2380	0.632145	0.914286	0.523715	0.871429	0.863158	0.84	0.714946	1	0.795918	0.916667	0.8	0.939394	0.821429	0.689494	0.891304	0.944444	0.691737	0.634413
2390	0.644923	0.942857	0.594862	0.8	0.836842	0.76	0.707242	1	0.836735	0.916667	0.788406	0.818182	0.857143	0.710506	0.913043	0.851852	0.704172	0.648995
2400	0.648958	0.942857	0.581028	0.828571	0.842105	1	0.70416	1	0.836735	0.916667	0.805797	0.848485	0.883929	0.694942	0.934783	0.851852	0.70357	0.648349
2410	0.67384	0.885714	0.537549	0.785714	0.826316	0.96	0.701079	1	0.867347	0.958333	0.817391	0.848485	0.883929	0.719066	0.913043	0.851852	0.712194	0.657104
2420	0.650303	0.914286	0.555336	0.8	0.794737	0.96	0.72265	1	0.857143	0.958333	0.837681	0.848485	0.892857	0.690272	0.934783	0.833333	0.702968	0.647306
2430	0.63618	0.971429	0.545455	0.8	0.794737	0.92	0.713405	1	0.836735	0.916667	0.849275	0.848485	0.8125	0.701167	0.956522	0.925926	0.698957	0.641934
2440	0.64425	0.942857	0.559289	0.814286	0.826316	0.84	0.714946	0.666667	0.826531	0.958333	0.826087	0.878788	0.875	0.698833	1	0.833333	0.702567	0.647282
2450	0.650303	0.828571	0.563241	0.814286	0.789474	0.8	0.710324	1	0.887755	0.895833	0.837681	0.969697	0.883929	0.691051	0.978261	0.944444	0.703169	0.646946
2460	0.651648	1	0.551383	0.828571	0.836842	0.84	0.681048	1	0.806122	0.9375	0.808696	0.787879	0.866071	0.688716	0.956522	0.851852	0.695347	0.637491
2470	0.664425	0.942857	0.551383	0.771429	0.826316	0.88	0.716487	1	0.826531	0.916667	0.823188	0.878788	0.883929	0.699611	0.934783	0.888889	0.707581	0.651739
2480	0.64156	0.914286	0.575099	0.857143	0.821053	0.96	0.70416	1	0.836735	0.958333	0.826087	0.727273	0.919643	0.705058	0.956522	0.925926	0.705375	0.65007
2490	0.639543	0.885714	0.55336	0.8	0.836842	0.8	0.697997	1	0.857143	0.9375	0.82029	0.909091	0.928571	0.684825	0.978261	0.87037	0.696149	0.639156
2500	0.66039	0.914286	0.565217	0.814286	0.868421	0.92	0.742681	1	0.836735	0.895833	0.837681	0.878788	0.848214	0.708171	0.913043	0.907407	0.715804	0.662386
2510	0.66039	0.885714	0.555336	0.814286	0.747368	0.88	0.718028	1	0.826531	0.9375	0.828986	0.878788	0.839286	0.708949	0.913043	0.87037	0.705776	0.648445
2520	0.64156	0.942857	0.559289	0.828571	0.831579	0.84	0.718028	1	0.806122	0.958333	0.823188	0.848485	0.892857	0.715175	0.978261	0.888889	0.70698	0.651373
2530	0.661735	0.857143	0.55336	0.785714	0.826316	0.88	0.68567	1	0.765306	0.9375	0.831884	0.939394	0.830357	0.689494	0.847826	0.814815	0.697152	0.639585
2540	0.636853	0.942857	0.598814	0.9	0.857895	0.84	0.684129	1	0.816327	0.875	0.791304	0.969697	0.892857	0.709728	0.956522	0.888889	0.70357	0.648042
2550	0.648958	0.885714	0.575099	0.8	0.789474	0.84	0.714946	1	0.816327	0.916667	0.802899	0.969697	0.857143	0.698054	0.934783	0.851852	0.701163	0.644705
2560	0.652993	0.942857	0.549407	0.757143	0.784211	0.84	0.713405	0.666667	0.867347	0.854167	0.805797	0.878788	0.883929	0.694942	0.934783	0.925926	0.699559	0.642104
2570	0.64694	1	0.555336	0.742857	0.826316	1	0.687211	0.666667	0.846939	0.9375	0.797101	0.848485	0.794643	0.719066	0.956522	0.851852	0.700762	0.642304
2580	0.653665	1	0.527668	0.785714	0.8	0.92	0.714946	1	0.836735	0.958333	0.834783	0.848485	0.892857	0.685603	0.869565	0.851852	0.698355	0.640816
2590	0.652993	0.971429	0.533597	0.8	0.815789	0.88	0.716487	1	0.826531	0.916667	0.828986	0.878788	0.866071	0.689494	0.934783	0.87037	0.699759	0.643015
2600	0.631473	0.942857	0.618577	0.814286	0.8	1	0.713405	1	0.867347	0.875	0.788406	0.878788	0.901786	0.708949	0.934783	0.925926	0.705576	0.650083
2610	0.65232	0.942857	0.529644	0.842857	0.831579	0.8	0.730354	1	0.826531	0.9375	0.782609	0.909091	0.857143	0.706615	0.913043	0.833333	0.702367	0.645327
2620	0.665098	0.942857	0.537549	0.885714	0.821053	0.92	0.711864	1	0.857143	0.895833	0.834783	0.909091	0.875	0.701946	0.913043	0.907407	0.709186	0.653874
2630	0.651648	0.914286	0.577075	0.8	0.826316	0.88	0.745763	1	0.795918	0.916667	0.834783	0.878788	0.883929	0.697276	0.956522	0.833333	0.709587	0.654882
2640	0.659718	0.914286	0.577075	0.9	0.831579	0.96	0.699538	1	0.836735	0.895833	0.811594	0.909091	0.830357	0.68249	0.934783	0.87037	0.702367	0.645462
2650	0.654338	0.914286	0.573123	0.757143	0.815789	0.88	0.719569	1	0.867347	0.958333	0.808696	0.909091	0.848214	0.703502	0.978261	0.907407	0.707581	0.652918
2660	0.629455	1	0.545455	0.842857	0.821053	0.92	0.697997	1	0.816327	1	0.826087	0.969697	0.866071	0.706615	0.913043	0.87037	0.697954	0.641143
2670	0.63887	0.971429	0.549407	0.771429	0.784211	0.88	0.699538	0.666667	0.897959	0.895833	0.808696	0.878788	0.8125	0.681712	0.978261	0.907407	0.690533	0.632266
2680	0.655683	0.914286	0.55336	0.785714	0.815789	0.96	0.70416	0.666667	0.836735	0.916667	0.811594	0.909091	0.928571	0.696498	0.934783	0.925926	0.70357	0.6476
2690	0.636853	0.828571	0.527668	0.785714	0.8	0.92	0.718028	1	0.816327	0.979167	0.82029	0.878788	0.866071	0.716732	0.934783	0.944444	0.700562	0.64378
2700	0.659045	0.942857	0.531621	0.785714	0.836842	0.84	0.701079	1	0.816327	0.916667	0.805797	0.848485	0.857143	0.711284	0.913043	0.814815	0.702166	0.644976
2710	0.645595	0.828571	0.533597	0.814286	0.821053	0.8	0.699538	1	0.836735	0.895833	0.823188	0.939394	0.830357	0.694163	0.891304	0.851852	0.694144	0.63545
2720	0.640888	0.914286	0.549407	0.8	0.826316	0.92	0.710324	0.666667	0.785714	0.895833	0.82029	0.818182	0.848214	0.680156	0.956522	0.907407	0.69274	0.634648
2730	0.6577	0.857143	0.577075	0.871429	0.847368	0.8	0.724191	1	0.806122	0.979167	0.785507	0.878788	0.830357	0.687938	0.891304	0.907407	0.70357	0.647779
2740	0.637525	0.828571	0.525692	0.785714	0.773684	0.84	0.688752	1	0.755102	0.875	0.814493	0.848485	0.839286	0.701946	0.913043	0.907407	0.687525	0.628503
2750	0.647613	0.942857	0.579051	0.728571	0.821053	0.84	0.734977	0.666667	0.816327	0.895833	0.77971	0.878788	0.848214	0.694942	0.978261	0.888889	0.701564	0.644617
2760	0.65232	0.914286	0.549407	0.785714	0.752632	0.88	0.730354	1	0.836735	0.958333	0.831884	0.878788	0.875	0.715953	0.934783	0.888889	0.707982	0.652332
2770	0.629455	0.885714	0.567194	0.914286	0.794737	0.96	0.728814	1	0.846939	0.875	0.82029	0.909091	0.875	0.700389	0.934783	0.888889	0.701163	0.645642
2780	0.64156	0.885714	0.549407	0.785714	0.857895	0.88	0.708783	1	0.857143	0.895833	0.826087	0.969697	0.910714	0.709728	0.956522	0.851852	0.704773	0.649346
2790	0.66846	0.8	0.545455	0.771429	0.831579	0.92	0.733436	0.666667	0.826531	0.875	0.828986	0.878788	0.875	0.700389	0.913043	0.944444	0.709988	0.654082
2800	0.64425	0.914286	0.563241	0.8	0.8	0.92	0.668721	1	0.795918	0.833333	0.828986	0.969697	0.901786	0.716732	0.934783	0.944444	0.700963	0.644491
2810	0.634835	0.914286	0.507905	0.885714	0.836842	0.84	0.74114	1	0.765306	0.875	0.817391	0.878788	0.866071	0.685603	0.956522	0.87037	0.693141	0.636367
2820	0.671822	0.914286	0.549407	0.857143	0.815789	0.84	0.739599	1	0.857143	0.916667	0.808696	0.939394	0.866071	0.687938	0.913043	0.851852	0.708985	0.654138
2830	0.642233	0.857143	0.547431	0.785714	0.763158	0.88	0.733436	1	0.785714	0.875	0.834783	0.818182	0.857143	0.698054	0.934783	0.851852	0.697754	0.640736
2840	0.644923	0.885714	0.509881	0.842857	0.8	0.88	0.761171	1	0.857143	0.895833	0.814493	0.909091	0.776786	0.71751	0.869565	0.888889	0.704573	0.647998
2850	0.653665	0.885714	0.590909	0.842857	0.831579	0.88	0.699538	1	0.826531	0.895833	0.823188	0.909091	0.892857	0.684825	0.913043	0.87037	0.702968	0.646986
2860	0.651648	0.8	0.527668	0.8	0.805263	0.92	0.725732	1	0.795918	0.9375	0.817391	0.909091	0.785714	0.694942	0.826087	0.925926	0.696751	0.638087
2870	0.658373	0.942857	0.541502	0.842857	0.784211	0.88	0.714946	1	0.836735	0.895833	0.82029	0.939394	0.821429	0.68249	0.956522	0.888889	0.698556	0.64116
2880	0.659045	1	0.559289	0.828571	0.831579	0.88	0.730354	1	0.867347	0.9375	0.823188	0.909091	0.883929	0.714397	0.934783	0.888889	0.715002	0.661023
2890	0.648285	0.914286	0.55336	0.728571	0.836842	0.88	0.70416	1	0.836735	0.9375	0.84058	0.848485	0.875	0.681712	0.956522	0.925926	0.698155	0.641157
2900	0.662408	0.914286	0.547431	0.742857	0.8	0.76	0.707242	1	0.806122	0.9375	0.805797	0.727273	0.875	0.698054	0.913043	0.925926	0.700361	0.643094
2910	0.64425	0.885714	0.555336	0.8	0.842105	1	0.714946	1	0.887755	0.895833	0.802899	0.818182	0.839286	0.688716	0.978261	0.925926	0.699158	0.642859
2920	0.657028	0.828571	0.571146	0.9	0.794737	1	0.713405	1	0.836735	0.895833	0.817391	0.878788	0.848214	0.698833	0.913043	0.925926	0.706177	0.64974
2930	0.642905	0.914286	0.55336	0.857143	0.836842	0.8	0.714946	0.666667	0.836735	0.9375	0.84058	0.909091	0.848214	0.701946	0.978261	0.907407	0.704172	0.647678
2940	0.657028	0.942857	0.555336	0.842857	0.821053	0.92	0.748844	1	0.816327	0.875	0.811594	1	0.883929	0.700389	0.913043	0.796296	0.709386	0.653847
2950	0.648958	0.771429	0.551383	0.771429	0.826316	0.88	0.702619	0.666667	0.795918	0.9375	0.834783	0.939394	0.875	0.686381	0.934783	0.888889	0.696951	0.639363
2960	0.663753	0.857143	0.539526	0.814286	0.752632	0.84	0.694915	0.666667	0.836735	0.916667	0.785507	0.939394	0.883929	0.679377	0.934783	0.925926	0.693341	0.634329
2970	0.640888	0.885714	0.606719	0.771429	0.852632	0.92	0.70416	1	0.897959	0.9375	0.828986	0.909091	0.839286	0.707393	0.934783	0.851852	0.708183	0.653099
2980	0.659718	0.914286	0.555336	0.828571	0.852632	0.84	0.721109	1	0.867347	0.979167	0.826087	0.909091	0.794643	0.680934	0.956522	0.944444	0.704372	0.648431
2990	0.651648	0.914286	0.551383	0.757143	0.805263	0.84	0.716487	1	0.77551	0.9375	0.77971	0.818182	0.875	0.686381	0.956522	0.851852	0.694344	0.635316
3000	0.64963	0.828571	0.575099	0.757143	0.842105	0.92	0.724191	1	0.816327	0.875	0.82029	0.878788	0.785714	0.688716	0.913043	0.944444	0.700963	0.644679
3010	0.65232	0.914286	0.549407	0.885714	0.852632	0.76	0.730354	1	0.867347	0.854167	0.826087	0.939394	0.839286	0.711284	0.934783	0.888889	0.710189	0.655429
3020	0.650303	0.885714	0.573123	0.842857	0.794737	0.76	0.721109	1	0.806122	0.895833	0.831884	0.787879	0.839286	0.680156	0.934783	0.907407	0.698556	0.641447
3030	0.642233	0.885714	0.573123	0.871429	0.826316	0.92	0.710324	1	0.836735	0.958333	0.77971	0.878788	0.821429	0.691829	0.934783	0.981481	0.698757	0.641642
3040	0.646268	0.828571	0.545455	0.828571	0.815789	0.88	0.728814	0.666667	0.816327	1	0.802899	0.969697	0.821429	0.688716	0.869565	0.888889	0.697553	0.640904
3050	0.658373	0.885714	0.567194	0.8	0.815789	0.8	0.730354	1	0.826531	0.9375	0.828986	0.909091	0.866071	0.692607	0.934783	0.833333	0.706378	0.65043
3060	0.65501	0.8	0.561265	0.757143	0.815789	0.96	0.70416	1	0.714286	0.916667	0.797101	0.878788	0.866071	0.724514	0.934783	0.87037	0.704773	0.647277
3070	0.656355	0.885714	0.559289	0.814286	0.831579	0.8	0.670262	0.666667	0.877551	0.916667	0.84058	0.818182	0.9375	0.701167	0.934783	0.944444	0.703771	0.6466
3080	0.651648	0.971429	0.577075	0.828571	0.810526	0.84	0.696456	1	0.857143	0.9375	0.828986	0.818182	0.830357	0.705058	0.956522	0.925926	0.705576	0.64916
3090	0.659718	0.828571	0.559289	0.828571	0.826316	0.88	0.739599	0.666667	0.77551	0.958333	0.811594	0.878788	0.883929	0.68716	0.978261	0.925926	0.705977	0.649654
3100	0.65232	0.914286	0.573123	0.871429	0.778947	0.8	0.739599	0.666667	0.755102	0.833333	0.8	0.757576	0.866071	0.691829	0.978261	0.87037	0.701163	0.644731
3110	0.65232	0.914286	0.555336	0.8	0.757895	0.92	0.728814	1	0.846939	0.854167	0.817391	0.818182	0.857143	0.694163	0.891304	0.888889	0.700361	0.642299
3120	0.639543	0.885714	0.55336	0.8	0.831579	0.72	0.70416	1	0.77551	0.875	0.811594	0.939394	0.785714	0.696498	0.891304	0.87037	0.69274	0.634351
3130	0.654338	0.8	0.579051	0.814286	0.805263	0.92	0.730354	1	0.836735	0.895833	0.831884	0.909091	0.875	0.679377	0.978261	0.907407	0.704172	0.648376
3140	0.6577	0.8	0.539526	0.828571	0.778947	0.84	0.730354	1	0.826531	0.895833	0.817391	0.818182	0.857143	0.700389	0.956522	0.907407	0.702968	0.645711
3150	0.62542	0.914286	0.561265	0.757143	0.815789	0.88	0.705701	0.666667	0.816327	0.979167	0.82029	0.878788	0.848214	0.680934	0.956522	0.87037	0.68913	0.630701
3160	0.64694	0.885714	0.588933	0.757143	0.857895	0.88	0.747304	1	0.877551	0.854167	0.808696	0.969697	0.821429	0.698054	0.956522	0.888889	0.709186	0.654465
3170	0.640888	0.885714	0.575099	0.842857	0.789474	0.88	0.688752	1	0.826531	0.833333	0.823188	0.909091	0.866071	0.689494	0.913043	0.814815	0.693943	0.636206
3180	0.651648	0.885714	0.527668	0.771429	0.842105	0.76	0.682589	0.666667	0.816327	0.916667	0.814493	0.878788	0.839286	0.687938	0.934783	0.87037	0.691336	0.631763
3190	0.650303	0.914286	0.565217	0.828571	0.810526	0.92	0.74114	1	0.795918	0.979167	0.811594	0.939394	0.830357	0.701167	0.934783	0.851852	0.706578	0.650333
3200	0.651648	0.828571	0.549407	0.814286	0.889474	0.88	0.713405	0.666667	0.836735	0.875	0.802899	0.909091	0.848214	0.6607	0.978261	0.851852	0.69294	0.634493
3210	0.638198	0.885714	0.561265	0.814286	0.831579	0.88	0.733436	1	0.826531	0.895833	0.808696	0.818182	0.857143	0.698054	0.869565	0.907407	0.700361	0.643816
3220	0.6577	0.828571	0.523715	0.728571	0.836842	0.92	0.731895	0.666667	0.826531	0.979167	0.768116	0.878788	0.848214	0.668482	0.847826	0.925926	0.691336	0.632945
3230	0.672495	0.828571	0.527668	0.785714	0.852632	0.92	0.687211	1	0.826531	0.875	0.808696	0.878788	0.857143	0.709728	0.913043	0.907407	0.704974	0.647297
3240	0.670477	0.857143	0.586957	0.857143	0.805263	0.96	0.713405	1	0.836735	0.9375	0.802899	0.909091	0.830357	0.722957	0.934783	0.888889	0.716807	0.661243
3250	0.659718	0.857143	0.549407	0.814286	0.794737	0.84	0.690293	1	0.836735	0.958333	0.828986	0.939394	0.866071	0.721401	0.891304	0.907407	0.707581	0.65124
3260	0.66039	0.857143	0.545455	0.828571	0.805263	0.84	0.718028	1	0.816327	0.9375	0.817391	0.939394	0.883929	0.698054	0.978261	0.833333	0.704573	0.648458
3270	0.64963	0.885714	0.561265	0.828571	0.826316	0.8	0.734977	1	0.836735	0.9375	0.805797	0.909091	0.875	0.711284	0.978261	0.907407	0.709386	0.654046
3280	0.648958	0.857143	0.555336	0.8	0.852632	0.84	0.742681	1	0.857143	0.916667	0.828986	0.909091	0.839286	0.706615	0.913043	0.888889	0.709186	0.653498
3290	0.65501	0.885714	0.600791	0.8	0.821053	0.92	0.728814	1	0.816327	0.916667	0.826087	0.787879	0.857143	0.684047	0.956522	0.851852	0.705977	0.650952
3300	0.644923	0.857143	0.503953	0.8	0.868421	0.88	0.728814	0.666667	0.826531	0.979167	0.828986	0.878788	0.848214	0.694942	0.891304	0.814815	0.697553	0.639698
3310	0.66308	0.885714	0.583004	0.842857	0.863158	0.92	0.70416	1	0.806122	0.895833	0.831884	0.878788	0.875	0.719066	0.913043	0.87037	0.715403	0.659831
3320	0.669132	0.885714	0.573123	0.8	0.8	0.84	0.713405	1	0.836735	0.9375	0.855072	0.757576	0.875	0.677821	0.934783	0.925926	0.705977	0.650214
3330	0.661735	0.942857	0.547431	0.771429	0.831579	0.84	0.708783	1	0.846939	0.895833	0.831884	0.939394	0.830357	0.715953	0.891304	0.851852	0.708785	0.651938
3340	0.642905	0.971429	0.573123	0.714286	0.836842	0.92	0.727273	1	0.867347	0.916667	0.837681	0.848485	0.866071	0.698054	0.913043	0.907407	0.705576	0.64998
3350	0.651648	0.8	0.547431	0.814286	0.815789	0.8	0.708783	0.666667	0.846939	0.916667	0.826087	0.878788	0.803571	0.692607	0.891304	0.87037	0.697353	0.639724
3360	0.64425	0.885714	0.573123	0.8	0.815789	0.84	0.699538	1	0.806122	0.9375	0.826087	0.818182	0.839286	0.702724	0.956522	0.907407	0.700762	0.644093
3370	0.663753	0.942857	0.541502	0.714286	0.8	0.88	0.714946	1	0.816327	0.958333	0.823188	0.969697	0.892857	0.689494	0.978261	0.962963	0.703971	0.647328
3380	0.655683	0.857143	0.575099	0.814286	0.863158	0.8	0.713405	1	0.806122	0.958333	0.82029	1	0.875	0.705837	0.891304	0.907407	0.709787	0.653741
3390	0.642233	0.885714	0.559289	0.814286	0.815789	0.84	0.668721	1	0.806122	0.916667	0.817391	0.909091	0.830357	0.705837	0.869565	0.851852	0.693943	0.635235
3400	0.640888	0.885714	0.58498	0.857143	0.831579	0.92	0.721109	1	0.846939	0.895833	0.791304	0.848485	0.892857	0.691051	0.913043	0.925926	0.701765	0.645164
3410	0.647613	1	0.543478	0.771429	0.8	0.96	0.711864	1	0.836735	0.8125	0.84058	0.909091	0.857143	0.698833	0.956522	0.87037	0.700762	0.644241
3420	0.661735	0.857143	0.527668	0.857143	0.831579	0.84	0.677966	1	0.795918	0.916667	0.826087	0.848485	0.839286	0.700389	0.913043	0.907407	0.698556	0.639833
3430	0.66846	0.885714	0.543478	0.728571	0.847368	0.8	0.679507	0.666667	0.846939	0.9375	0.823188	0.939394	0.875	0.670039	0.934783	0.907407	0.695748	0.638017
3440	0.64694	0.857143	0.557312	0.8	0.857895	0.92	0.713405	1	0.806122	0.875	0.834783	0.848485	0.875	0.709728	0.913043	0.814815	0.704974	0.648762
3450	0.63618	0.885714	0.592885	0.7	0.794737	0.92	0.697997	1	0.806122	0.916667	0.814493	0.818182	0.883929	0.707393	0.891304	0.87037	0.698556	0.640617
3460	0.64963	0.914286	0.616601	0.828571	0.836842	0.88	0.708783	1	0.765306	0.958333	0.831884	0.969697	0.8125	0.709728	0.913043	0.962963	0.711793	0.656664
3470	0.626093	0.857143	0.575099	0.771429	0.821053	0.88	0.696456	1	0.846939	0.979167	0.788406	0.878788	0.875	0.700389	0.978261	0.851852	0.693742	0.635692
3480	0.638198	0.857143	0.533597	0.771429	0.836842	0.88	0.716487	1	0.826531	0.875	0.855072	0.878788	0.866071	0.700389	0.913043	0.944444	0.699759	0.642851
3490	0.643578	0.914286	0.590909	0.814286	0.836842	0.72	0.736518	1	0.867347	0.9375	0.823188	0.878788	0.8125	0.692607	0.956522	0.907407	0.705977	0.650474
3500	0.652993	0.828571	0.525692	0.771429	0.836842	0.88	0.696456	1	0.877551	0.916667	0.805797	0.909091	0.910714	0.694942	0.847826	0.888889	0.697152	0.639017
3510	0.654338	0.885714	0.557312	0.8	0.826316	0.8	0.694915	1	0.816327	0.916667	0.791304	0.969697	0.857143	0.697276	0.934783	0.87037	0.698757	0.640834
3520	0.64425	0.914286	0.563241	0.828571	0.842105	0.76	0.733436	0.666667	0.836735	0.833333	0.843478	0.848485	0.892857	0.696498	0.913043	0.925926	0.705576	0.650432
3530	0.652993	0.885714	0.596838	0.728571	0.831579	0.92	0.721109	1	0.755102	0.979167	0.788406	0.939394	0.803571	0.69572	0.934783	0.888889	0.703169	0.646084
3540	0.632145	0.857143	0.543478	0.842857	0.810526	0.92	0.676425	0.666667	0.857143	0.875	0.823188	0.848485	0.866071	0.680156	0.956522	0.907407	0.686723	0.628404
3550	0.651648	0.942857	0.545455	0.785714	0.810526	0.96	0.705701	1	0.806122	0.875	0.84058	0.878788	0.857143	0.708949	0.869565	0.87037	0.703169	0.646427
3560	0.664425	0.885714	0.561265	0.814286	0.836842	0.96	0.691834	1	0.867347	0.916667	0.814493	0.787879	0.883929	0.697276	1	0.907407	0.706177	0.650065
3570	0.64963	0.942857	0.555336	0.771429	0.826316	0.92	0.701079	1	0.816327	0.916667	0.814493	0.878788	0.857143	0.697276	0.913043	0.907407	0.699759	0.64249
3580	0.63349	0.942857	0.58498	0.728571	0.810526	1	0.707242	1	0.836735	0.958333	0.802899	0.818182	0.892857	0.722957	0.956522	0.851852	0.704773	0.648486
3590	0.646268	0.942857	0.555336	0.8	0.852632	0.96	0.731895	1	0.816327	0.916667	0.846377	0.939394	0.848214	0.702724	0.956522	0.907407	0.708584	0.654062
3600	0.64425	0.885714	0.551383	0.814286	0.836842	0.92	0.742681	1	0.765306	0.9375	0.811594	0.909091	0.857143	0.703502	0.956522	0.87037	0.704573	0.648571
3610	0.648285	0.8	0.537549	0.8	0.8	1	0.730354	1	0.836735	0.958333	0.811594	0.878788	0.839286	0.706615	0.978261	0.87037	0.702968	0.646659
3620	0.656355	0.857143	0.543478	0.785714	0.842105	0.92	0.716487	1	0.826531	0.875	0.828986	0.818182	0.8125	0.683268	0.913043	0.851852	0.697954	0.640696
3630	0.661735	0.942857	0.565217	0.814286	0.873684	0.76	0.713405	0.666667	0.846939	0.9375	0.797101	1	0.830357	0.686381	0.826087	0.87037	0.703169	0.646388
3640	0.651648	0.885714	0.579051	0.842857	0.821053	0.96	0.730354	0.666667	0.795918	0.875	0.837681	0.939394	0.8125	0.698833	0.913043	0.888889	0.707381	0.65204
3650	0.645595	0.942857	0.539526	0.871429	0.768421	0.84	0.733436	1	0.826531	0.875	0.797101	0.818182	0.848214	0.692607	0.956522	0.888889	0.696951	0.639202
3660	0.661063	0.914286	0.541502	0.785714	0.810526	0.92	0.699538	0.666667	0.806122	0.916667	0.8	0.939394	0.857143	0.694163	0.913043	0.888889	0.698957	0.641118
3670	0.65232	0.885714	0.555336	0.785714	0.826316	0.88	0.707242	1	0.867347	0.875	0.802899	0.909091	0.803571	0.699611	0.891304	0.851852	0.699559	0.641743
3680	0.664425	0.857143	0.555336	0.8	0.842105	0.96	0.727273	0.666667	0.867347	0.916667	0.826087	0.878788	0.803571	0.689494	0.804348	0.87037	0.705174	0.648499
3690	0.669805	0.8	0.56917	0.842857	0.857895	0.84	0.696456	1	0.806122	0.916667	0.831884	0.909091	0.776786	0.691829	0.891304	0.888889	0.704974	0.647983
3700	0.648285	0.857143	0.577075	0.671429	0.826316	0.92	0.72265	0.666667	0.877551	0.895833	0.805797	0.878788	0.821429	0.701946	0.934783	0.907407	0.703169	0.646839
3710	0.639543	0.885714	0.573123	0.8	0.752632	0.92	0.696456	1	0.826531	0.9375	0.831884	0.878788	0.919643	0.687938	0.934783	0.907407	0.695949	0.639134
3720	0.64694	0.942857	0.555336	0.785714	0.842105	0.96	0.718028	1	0.887755	0.854167	0.817391	0.818182	0.866071	0.705058	0.913043	0.87037	0.704573	0.648237
3730	0.646268	0.942857	0.588933	0.8	0.857895	0.92	0.694915	1	0.836735	0.895833	0.834783	0.909091	0.839286	0.693385	0.869565	0.925926	0.703169	0.64682
3740	0.657028	0.857143	0.511858	0.885714	0.836842	0.8	0.716487	1	0.765306	0.895833	0.823188	0.969697	0.875	0.694163	0.913043	0.907407	0.69996	0.642933
3750	0.65232	0.914286	0.559289	0.771429	0.763158	0.96	0.714946	1	0.806122	0.854167	0.837681	0.909091	0.857143	0.700389	0.956522	0.925926	0.702768	0.646521
3760	0.638198	0.857143	0.547431	0.828571	0.847368	0.96	0.70416	1	0.836735	0.895833	0.857971	0.909091	0.892857	0.687938	0.913043	0.851852	0.698355	0.642336
3770	0.661063	0.857143	0.588933	0.742857	0.842105	0.88	0.696456	0.666667	0.908163	0.895833	0.843478	0.909091	0.883929	0.693385	0.913043	0.796296	0.707381	0.651293
3780	0.66039	0.857143	0.577075	0.8	0.8	0.96	0.696456	1	0.806122	0.875	0.826087	0.909091	0.892857	0.692607	0.913043	0.962963	0.704172	0.64707
3790	0.652993	0.771429	0.583004	0.814286	0.852632	0.88	0.724191	1	0.77551	0.9375	0.866667	0.939394	0.857143	0.678599	0.913043	0.925926	0.705576	0.650196
3800	0.65501	0.885714	0.590909	0.914286	0.815789	0.84	0.705701	1	0.846939	0.958333	0.817391	0.848485	0.8125	0.701946	0.891304	0.907407	0.707381	0.650877
3810	0.646268	0.971429	0.604743	0.8	0.784211	0.88	0.701079	1	0.795918	0.875	0.834783	0.787879	0.830357	0.678599	0.913043	0.87037	0.696751	0.640376
3820	0.667115	0.857143	0.563241	0.828571	0.852632	0.84	0.711864	0.666667	0.846939	0.875	0.8	0.878788	0.8125	0.68716	0.913043	0.833333	0.702567	0.646022
3830	0.650975	0.914286	0.531621	0.871429	0.847368	0.92	0.719569	1	0.826531	0.916667	0.82029	0.818182	0.839286	0.688716	0.913043	0.925926	0.69996	0.642808
3840	0.669132	0.914286	0.579051	0.785714	0.810526	0.84	0.696456	1	0.857143	0.979167	0.817391	0.818182	0.892857	0.696498	0.891304	0.87037	0.707581	0.650983
3850	0.66039	0.914286	0.573123	0.771429	0.826316	0.92	0.705701	0.666667	0.826531	0.9375	0.823188	0.848485	0.830357	0.688716	0.956522	0.87037	0.702968	0.645592
3860	0.648958	0.885714	0.567194	0.828571	0.821053	0.84	0.702619	1	0.795918	0.9375	0.831884	0.818182	0.857143	0.700389	0.956522	0.888889	0.702367	0.645636
3870	0.644923	0.714286	0.592885	0.9	0.863158	0.88	0.705701	0.666667	0.785714	0.916667	0.84058	0.909091	0.875	0.698054	0.913043	0.907407	0.705977	0.64999
3880	0.655683	0.942857	0.539526	0.828571	0.810526	0.92	0.696456	1	0.816327	0.9375	0.805797	0.848485	0.883929	0.705837	0.913043	0.87037	0.701364	0.643784
3890	0.648958	0.942857	0.567194	0.857143	0.810526	0.8	0.690293	1	0.857143	0.9375	0.77971	0.939394	0.892857	0.696498	0.934783	0.796296	0.697954	0.640601
3900	0.661735	0.914286	0.573123	0.871429	0.831579	0.96	0.707242	0.666667	0.846939	0.958333	0.814493	0.909091	0.883929	0.697276	1	0.925926	0.710189	0.654386
3910	0.652993	0.914286	0.573123	0.757143	0.826316	0.84	0.738059	1	0.795918	0.9375	0.814493	0.878788	0.857143	0.688716	0.956522	0.888889	0.704372	0.648693
3920	0.658373	0.885714	0.551383	0.771429	0.847368	0.8	0.710324	1	0.877551	0.895833	0.77971	0.787879	0.866071	0.706615	0.978261	0.888889	0.703971	0.647134
3930	0.644923	0.828571	0.571146	0.857143	0.842105	0.76	0.724191	1	0.795918	0.958333	0.837681	0.939394	0.830357	0.701167	0.869565	0.925926	0.705375	0.649274
3940	0.634835	0.885714	0.486166	0.914286	0.857895	0.8	0.66718	1	0.806122	0.916667	0.811594	0.848485	0.866071	0.683268	0.891304	0.888889	0.681709	0.620132
3950	0.640888	0.885714	0.557312	0.757143	0.831579	0.92	0.72265	1	0.785714	0.916667	0.788406	0.909091	0.803571	0.712062	0.913043	0.925926	0.700361	0.643435
3960	0.654338	0.828571	0.517787	0.7	0.842105	0.84	0.713405	0.666667	0.887755	0.916667	0.814493	0.818182	0.857143	0.694942	0.913043	0.851852	0.696951	0.639316
3970	0.640888	0.885714	0.555336	0.8	0.847368	0.84	0.679507	1	0.877551	0.895833	0.82029	0.969697	0.848214	0.691051	0.913043	0.907407	0.694946	0.63763
3980	0.654338	0.914286	0.551383	0.728571	0.794737	0.84	0.671803	1	0.836735	0.9375	0.814493	0.909091	0.857143	0.683268	0.891304	0.87037	0.691135	0.63126
3990	0.647613	0.914286	0.531621	0.757143	0.831579	0.76	0.705701	0.666667	0.836735	0.916667	0.823188	0.787879	0.821429	0.705837	0.891304	0.87037	0.697353	0.639283
4000	0.653665	0.914286	0.581028	0.771429	0.805263	0.88	0.730354	1	0.836735	0.895833	0.82029	0.818182	0.892857	0.692607	0.913043	0.814815	0.704974	0.649258
4010	0.659718	0.914286	0.571146	0.728571	0.794737	0.88	0.693374	1	0.857143	0.916667	0.797101	0.909091	0.821429	0.684825	0.934783	0.907407	0.697152	0.639229
4020	0.654338	0.857143	0.592885	0.814286	0.847368	0.88	0.713405	1	0.795918	0.895833	0.831884	0.939394	0.830357	0.708949	1	0.925926	0.711592	0.656589
4030	0.650975	0.885714	0.563241	0.8	0.842105	0.84	0.699538	1	0.826531	0.895833	0.776812	0.909091	0.857143	0.68716	0.956522	0.888889	0.696149	0.638129
4040	0.63887	0.914286	0.557312	0.771429	0.863158	0.84	0.696456	1	0.846939	0.854167	0.797101	0.969697	0.857143	0.699611	0.913043	0.925926	0.697152	0.638956
4050	0.64963	1	0.529644	0.785714	0.847368	0.84	0.702619	1	0.795918	0.958333	0.802899	0.909091	0.866071	0.701946	0.869565	0.944444	0.699158	0.641716
4060	0.669805	0.942857	0.527668	0.728571	0.815789	0.88	0.705701	1	0.816327	0.958333	0.808696	0.939394	0.803571	0.701946	0.956522	0.907407	0.703169	0.645197
4070	0.657028	0.914286	0.549407	0.757143	0.847368	0.84	0.690293	0.666667	0.77551	0.9375	0.855072	0.818182	0.830357	0.697276	0.826087	0.851852	0.699559	0.642078
4080	0.650975	0.857143	0.547431	0.842857	0.847368	0.8	0.693374	1	0.816327	0.9375	0.828986	0.878788	0.857143	0.689494	0.913043	0.925926	0.698355	0.640107
4090	0.667115	0.857143	0.521739	0.8	0.826316	0.88	0.701079	1	0.867347	0.875	0.814493	0.757576	0.910714	0.701946	0.956522	0.962963	0.704372	0.64698
4100	0.64694	0.914286	0.586957	0.857143	0.831579	0.88	0.74114	1	0.826531	0.9375	0.802899	0.878788	0.848214	0.701946	0.891304	0.851852	0.708183	0.653198
4110	0.645595	0.914286	0.563241	0.7	0.821053	0.84	0.713405	1	0.77551	0.9375	0.817391	0.939394	0.857143	0.669261	0.891304	0.87037	0.691336	0.632436
4120	0.652993	0.914286	0.519763	0.8	0.821053	0.76	0.728814	1	0.867347	0.8125	0.843478	0.727273	0.839286	0.701167	0.956522	0.888889	0.701765	0.644656
4130	0.663753	0.885714	0.551383	0.814286	0.821053	0.6	0.718028	1	0.846939	0.958333	0.837681	0.787879	0.848214	0.699611	0.913043	0.888889	0.706378	0.650277
4140	0.648958	0.885714	0.561265	0.814286	0.857895	0.8	0.677966	1	0.826531	0.9375	0.814493	0.818182	0.839286	0.707393	0.869565	0.888889	0.699559	0.641254
4150	0.647613	0.857143	0.549407	0.757143	0.805263	0.84	0.714946	1	0.846939	0.916667	0.817391	0.878788	0.839286	0.696498	0.891304	0.851852	0.697754	0.640362
4160	0.63887	0.857143	0.573123	0.8	0.852632	0.8	0.697997	1	0.816327	0.916667	0.846377	0.878788	0.857143	0.726848	0.913043	0.925926	0.708183	0.653219
4170	0.655683	0.8	0.604743	0.728571	0.826316	0.76	0.719569	0.666667	0.846939	0.9375	0.84058	0.878788	0.857143	0.679377	0.869565	0.888889	0.703771	0.64699
4180	0.650975	0.828571	0.561265	0.785714	0.852632	0.68	0.699538	0.666667	0.836735	0.9375	0.814493	0.878788	0.794643	0.68249	0.956522	0.925926	0.695548	0.637987
4190	0.64425	0.857143	0.575099	0.8	0.847368	0.8	0.699538	1	0.846939	0.875	0.828986	0.848485	0.848214	0.686381	0.934783	0.851852	0.697553	0.640662
4200	0.63349	0.971429	0.573123	0.714286	0.810526	0.96	0.711864	1	0.877551	0.854167	0.805797	0.818182	0.857143	0.691829	0.913043	0.907407	0.695347	0.638728
4210	0.666443	0.914286	0.567194	0.814286	0.815789	0.92	0.714946	1	0.897959	0.916667	0.802899	0.787879	0.830357	0.701167	0.956522	0.888889	0.708584	0.651812
4220	0.656355	0.885714	0.590909	0.714286	0.852632	0.96	0.711864	1	0.887755	0.979167	0.831884	0.848485	0.839286	0.698833	0.913043	0.851852	0.709186	0.653973
4230	0.645595	0.885714	0.604743	0.842857	0.831579	0.8	0.731895	1	0.826531	0.9375	0.846377	0.848485	0.883929	0.700389	0.891304	0.925926	0.711592	0.656895
4240	0.636853	0.914286	0.55336	0.714286	0.815789	0.92	0.707242	1	0.846939	0.9375	0.797101	0.848485	0.857143	0.687938	0.913043	0.888889	0.691937	0.634484
4250	0.638198	0.771429	0.543478	0.8	0.784211	0.88	0.716487	1	0.857143	0.916667	0.834783	0.757576	0.758929	0.694942	0.913043	0.888889	0.69294	0.634555
4260	0.66039	0.942857	0.527668	0.771429	0.826316	0.92	0.719569	1	0.806122	0.9375	0.805797	0.848485	0.839286	0.691829	0.891304	0.814815	0.698757	0.641067
4270	0.627438	0.857143	0.596838	0.814286	0.8	0.92	0.734977	1	0.816327	0.895833	0.831884	0.909091	0.892857	0.690272	1	0.888889	0.701564	0.64694
4280	0.650975	0.857143	0.547431	0.757143	0.826316	0.76	0.731895	1	0.928571	0.875	0.846377	0.848485	0.821429	0.698833	0.956522	0.87037	0.705174	0.649493
4290	0.665098	0.857143	0.523715	0.842857	0.831579	0.8	0.702619	1	0.846939	0.916667	0.826087	0.969697	0.892857	0.708949	0.934783	0.888889	0.70718	0.650308
4300	0.642233	0.885714	0.561265	0.814286	0.789474	0.76	0.714946	1	0.857143	0.916667	0.785507	0.878788	0.767857	0.686381	0.956522	0.907407	0.692339	0.634303
4310	0.63887	0.971429	0.55336	0.8	0.794737	0.72	0.72265	0.666667	0.846939	0.854167	0.843478	0.878788	0.848214	0.694942	0.978261	0.962963	0.699759	0.642417
4320	0.667787	0.885714	0.56917	0.757143	0.815789	0.72	0.705701	1	0.795918	0.958333	0.843478	0.969697	0.892857	0.694942	0.913043	0.87037	0.707581	0.651254
4330	0.642233	0.857143	0.571146	0.842857	0.868421	0.92	0.687211	1	0.836735	0.854167	0.846377	0.878788	0.875	0.697276	0.891304	0.944444	0.701966	0.645346
4340	0.662408	0.885714	0.561265	0.857143	0.805263	0.72	0.714946	1	0.846939	0.958333	0.849275	0.909091	0.892857	0.694942	0.956522	0.907407	0.709186	0.653177
4350	0.652993	0.914286	0.56917	0.814286	0.836842	0.92	0.713405	1	0.877551	0.895833	0.843478	0.787879	0.848214	0.68716	0.956522	0.87037	0.704172	0.648551
4360	0.66308	0.885714	0.571146	0.771429	0.815789	0.92	0.708783	0.666667	0.846939	0.9375	0.797101	0.878788	0.821429	0.69572	0.869565	0.907407	0.703369	0.646161
4370	0.659718	0.942857	0.521739	0.842857	0.852632	0.92	0.739599	1	0.867347	0.854167	0.811594	0.757576	0.883929	0.68249	0.869565	0.888889	0.701966	0.64538
4380	0.647613	0.942857	0.573123	0.814286	0.831579	0.88	0.68567	1	0.77551	0.9375	0.82029	0.848485	0.883929	0.692607	0.891304	0.888889	0.698155	0.640808
4390	0.634163	0.971429	0.521739	0.8	0.784211	0.76	0.710324	1	0.836735	0.916667	0.834783	0.939394	0.821429	0.67393	0.956522	0.907407	0.686923	0.627761
4400	0.659045	0.914286	0.551383	0.828571	0.778947	0.88	0.696456	0.666667	0.816327	0.916667	0.802899	0.909091	0.883929	0.715175	0.956522	0.851852	0.704372	0.646417
4410	0.642905	0.857143	0.543478	0.842857	0.805263	0.72	0.708783	1	0.826531	0.979167	0.826087	0.848485	0.803571	0.705837	0.891304	0.87037	0.697954	0.639783
4420	0.647613	0.971429	0.537549	0.842857	0.831579	0.8	0.710324	1	0.877551	0.958333	0.82029	0.848485	0.821429	0.698833	0.913043	0.833333	0.69996	0.643105
4430	0.623403	0.857143	0.559289	0.8	0.810526	0.84	0.708783	1	0.897959	0.916667	0.837681	0.878788	0.910714	0.688716	0.956522	0.925926	0.694946	0.638466
4440	0.655683	0.885714	0.579051	0.785714	0.821053	0.88	0.716487	1	0.887755	0.9375	0.826087	0.909091	0.901786	0.692607	0.891304	0.87037	0.70718	0.651843
4450	0.656355	0.914286	0.592885	0.771429	0.815789	0.76	0.731895	1	0.846939	0.916667	0.831884	0.848485	0.928571	0.70428	0.956522	0.833333	0.712796	0.657946
4460	0.64694	0.828571	0.547431	0.814286	0.805263	0.8	0.714946	1	0.867347	0.916667	0.802899	0.939394	0.8125	0.683268	0.913043	0.851852	0.693742	0.634823
4470	0.63887	0.857143	0.551383	0.828571	0.805263	0.84	0.710324	1	0.826531	0.958333	0.814493	0.939394	0.883929	0.699611	0.934783	0.888889	0.698556	0.641593
4480	0.647613	0.828571	0.555336	0.757143	0.8	0.96	0.719569	1	0.816327	0.895833	0.823188	0.878788	0.857143	0.697276	0.847826	0.907407	0.699559	0.643157
4490	0.648958	0.914286	0.551383	0.785714	0.836842	0.88	0.693374	1	0.77551	0.958333	0.846377	0.848485	0.830357	0.707393	0.934783	0.888889	0.701966	0.644628
4500	0.65232	0.857143	0.571146	0.785714	0.857895	0.68	0.721109	1	0.826531	0.958333	0.837681	0.878788	0.866071	0.705837	0.978261	0.925926	0.709787	0.654896
4510	0.65232	0.914286	0.539526	0.9	0.821053	0.92	0.730354	1	0.846939	0.9375	0.846377	0.969697	0.866071	0.701167	0.956522	0.925926	0.709587	0.654085
4520	0.657028	0.914286	0.543478	0.785714	0.821053	0.88	0.697997	1	0.846939	0.979167	0.805797	0.939394	0.857143	0.703502	0.869565	0.851852	0.701564	0.643913
4530	0.644923	0.885714	0.557312	0.828571	0.815789	0.84	0.725732	1	0.877551	0.875	0.84058	0.939394	0.875	0.70428	0.913043	0.851852	0.705977	0.650689
4540	0.661063	0.771429	0.549407	0.857143	0.794737	0.8	0.728814	1	0.897959	0.958333	0.802899	0.818182	0.857143	0.711284	0.913043	0.87037	0.708383	0.652237
4550	0.669132	0.857143	0.543478	0.8	0.805263	0.72	0.674884	1	0.816327	1	0.84058	0.909091	0.875	0.702724	0.913043	0.87037	0.703169	0.64539
4560	0.650303	0.857143	0.586957	0.814286	0.8	0.88	0.739599	1	0.846939	0.916667	0.817391	0.878788	0.830357	0.693385	0.913043	0.907407	0.706177	0.650959
4570	0.634163	0.885714	0.555336	0.871429	0.852632	0.76	0.716487	1	0.785714	0.958333	0.785507	0.848485	0.848214	0.699611	0.913043	0.87037	0.695949	0.639089
4580	0.651648	0.942857	0.529644	0.885714	0.794737	0.76	0.714946	1	0.836735	0.916667	0.837681	0.878788	0.839286	0.705058	0.978261	0.851852	0.702768	0.645628
4590	0.666443	0.914286	0.505929	0.857143	0.831579	0.8	0.714946	1	0.877551	0.9375	0.811594	0.909091	0.875	0.679377	0.934783	0.962963	0.70016	0.643209
4600	0.645595	0.8	0.577075	0.871429	0.826316	0.96	0.693374	1	0.806122	0.895833	0.831884	0.787879	0.830357	0.690272	0.913043	0.907407	0.698155	0.640782
4610	0.650975	0.8	0.586957	0.885714	0.831579	0.8	0.697997	1	0.857143	0.958333	0.808696	0.939394	0.892857	0.686381	0.934783	0.888889	0.702367	0.645698
4620	0.662408	0.857143	0.586957	0.814286	0.810526	0.84	0.696456	1	0.806122	0.979167	0.823188	0.969697	0.857143	0.701946	0.934783	0.925926	0.708383	0.652008
4630	0.654338	0.914286	0.557312	0.828571	0.863158	0.88	0.708783	1	0.908163	0.875	0.828986	0.848485	0.803571	0.71751	0.956522	0.87037	0.710389	0.654271
4640	0.648958	0.971429	0.527668	0.757143	0.8	0.72	0.716487	1	0.846939	0.979167	0.826087	0.939394	0.830357	0.707393	0.934783	0.851852	0.700762	0.643443
4650	0.64694	0.857143	0.559289	0.814286	0.826316	0.84	0.718028	1	0.857143	0.916667	0.788406	0.787879	0.857143	0.705837	0.978261	0.851852	0.701765	0.644239
4660	0.66308	0.914286	0.557312	0.871429	0.821053	0.84	0.753467	1	0.877551	0.916667	0.802899	0.818182	0.821429	0.706615	0.934783	0.925926	0.713398	0.658496
4670	0.644923	0.857143	0.555336	0.828571	0.842105	0.64	0.725732	1	0.877551	0.916667	0.823188	0.878788	0.803571	0.684047	0.956522	0.981481	0.699358	0.642972
4680	0.648285	0.914286	0.543478	0.771429	0.815789	0.84	0.694915	1	0.867347	0.916667	0.831884	0.757576	0.839286	0.688716	0.913043	0.814815	0.694144	0.635234
4690	0.645595	0.885714	0.577075	0.757143	0.842105	0.8	0.713405	0.666667	0.785714	0.916667	0.834783	0.818182	0.892857	0.691051	0.934783	0.907407	0.701364	0.645218
4700	0.654338	0.942857	0.525692	0.842857	0.784211	0.8	0.66718	0.666667	0.826531	0.875	0.826087	0.818182	0.875	0.691051	0.934783	0.907407	0.691536	0.631969
4710	0.65501	0.914286	0.539526	0.771429	0.852632	0.92	0.699538	1	0.846939	0.979167	0.782609	0.848485	0.883929	0.696498	0.913043	0.833333	0.698757	0.640995
4720	0.651648	0.885714	0.590909	0.771429	0.852632	0.84	0.688752	1	0.877551	0.958333	0.837681	0.757576	0.857143	0.700389	0.956522	0.87037	0.705776	0.650123
4730	0.661735	0.914286	0.575099	0.842857	0.842105	0.76	0.694915	0.666667	0.867347	0.895833	0.834783	0.818182	0.839286	0.703502	0.869565	0.925926	0.707782	0.650878
4740	0.64694	0.771429	0.56917	0.842857	0.831579	0.76	0.687211	1	0.877551	0.958333	0.855072	0.878788	0.821429	0.68249	0.934783	0.907407	0.697754	0.640267
4750	0.659718	0.971429	0.537549	0.828571	0.821053	0.64	0.719569	1	0.836735	0.9375	0.828986	0.787879	0.866071	0.698833	0.956522	0.87037	0.704372	0.647436
4760	0.653665	0.857143	0.547431	0.771429	0.836842	0.92	0.70416	1	0.816327	0.9375	0.814493	0.757576	0.848214	0.69572	0.934783	0.925926	0.699559	0.642615
4770	0.63618	0.828571	0.592885	0.842857	0.810526	0.56	0.708783	1	0.857143	0.875	0.797101	0.939394	0.857143	0.683268	0.913043	0.87037	0.693943	0.636481
