# Supplementary material for: Predicting Human Protein Subcellular Locations by Using a Combination of Network and Function Features
Source: Front Genet. 2021 Nov 5;12:783128. doi: 10.3389/fgene.2021.783128 (PMC8603309; doi:10.3389/fgene.2021.783128)
Supplement: Supplementary file 3 [file Table4.XLSX]

## Sheet: Sheet1
Rules_0, passed counts:640
node_0: feature_name=GO:0031981, feature_id[2119].value > threshold=3.345447063446045
node_972: feature_name=GO:0005654, feature_id[5].value > threshold=21.758508682250977
node_1364: feature_name=GO:0016072, feature_id[27].value <= threshold=89.4444465637207
node_1365: feature_name=ENSP00000345895, feature_id[777].value <= threshold=931.0
node_1366: feature_name=GO:0070727, feature_id[1391].value <= threshold=22.0843563079834
node_1367: feature_name=GO:0006364, feature_id[1026].value <= threshold=9.241945266723633
node_1368: feature_name=GO:0006023, feature_id[585].value <= threshold=4.43312132358551
node_1369: feature_name=GO:0009168, feature_id[88].value <= threshold=7.99733567237854
node_1370: feature_name=GO:0006402, feature_id[277].value <= threshold=28.962729454040527
node_1371: feature_name=GO:0016748, feature_id[784].value <= threshold=2.954274892807007
node_1372: feature_name=GO:0044431, feature_id[294].value <= threshold=2.677793025970459
node_1373: feature_name=GO:0002698, feature_id[566].value <= threshold=14.583542346954346
node_1374: feature_name=GO:0004722, feature_id[1547].value <= threshold=12.925655841827393
node_1375: feature_name=GO:0032465, feature_id[942].value <= threshold=10.16514253616333
node_1376: feature_name=GO:0045596, feature_id[1051].value > threshold=0.0006119467871030793
node_1380: feature_name=GO:0034475, feature_id[315].value <= threshold=11.803699493408203
node_1381: feature_name=ENSP00000353246, feature_id[162].value <= threshold=401.0
node_1382: feature_name=ENSP00000355471, feature_id[56].value <= threshold=779.5
node_1383: feature_name=ENSP00000223073, feature_id[238].value <= threshold=344.5
node_1384: feature_name=GO:0007283, feature_id[303].value <= threshold=36.69023132324219
node_1385: feature_name=GO:0006260, feature_id[2125].value > threshold=0.16517200507223606
node_1387: feature_name=GO:0018193, feature_id[1782].value <= threshold=109.54660034179688
node_1388: feature_name=GO:0009081, feature_id[1192].value <= threshold=3.3484044075012207
node_1389: feature_name=GO:0016684, feature_id[2485].value <= threshold=19.672908782958984
node_1390: feature_name=GO:1900024, feature_id[1223].value <= threshold=4.523696422576904
node_1391: feature_name=GO:0000287, feature_id[986].value <= threshold=17.727800369262695
node_1392: feature_name=GO:0047696, feature_id[2341].value <= threshold=2.2032724618911743
node_1393: feature_name=hsa04071, feature_id[1878].value <= threshold=26.927274703979492
node_1394: feature_name=GO:0051052, feature_id[2124].value <= threshold=61.73395919799805
node_1395: feature_name=GO:1901299, feature_id[1808].value <= threshold=3.3612494468688965
node_1396: feature_name=GO:0036126, feature_id[1800].value <= threshold=2.3109400272369385
Class: 14
Rules_1, passed counts:630
node_0: feature_name=GO:0031981, feature_id[2119].value <= threshold=3.345447063446045
node_1: feature_name=GO:0031224, feature_id[49].value > threshold=4.13287353515625
node_813: feature_name=GO:0005886, feature_id[6].value > threshold=3.0984761714935303
node_841: feature_name=GO:0004896, feature_id[620].value <= threshold=26.056782722473145
node_842: feature_name=GO:0016486, feature_id[752].value <= threshold=6.845839262008667
node_843: feature_name=ENSP00000382166, feature_id[1331].value <= threshold=801.0
node_844: feature_name=GO:0007043, feature_id[2082].value <= threshold=14.146918773651123
node_845: feature_name=GO:0080171, feature_id[572].value <= threshold=2.463062047958374
node_846: feature_name=GO:0031975, feature_id[1].value <= threshold=8.384459972381592
node_847: feature_name=ENSP00000165524, feature_id[1552].value <= threshold=210.0
node_848: feature_name=GO:0016021, feature_id[25].value > threshold=13.451469421386719
node_916: feature_name=GO:0016259, feature_id[717].value <= threshold=0.9702072441577911
node_917: feature_name=GO:0005507, feature_id[1476].value <= threshold=4.615217447280884
node_918: feature_name=GO:0009311, feature_id[1103].value <= threshold=4.583142280578613
node_919: feature_name=GO:0051260, feature_id[992].value <= threshold=27.891472816467285
node_920: feature_name=hsa00010, feature_id[397].value <= threshold=32.78538513183594
node_921: feature_name=GO:1901607, feature_id[720].value <= threshold=10.134149551391602
node_922: feature_name=GO:0006997, feature_id[1087].value <= threshold=1.632534682750702
Class: 1
Rules_2, passed counts:210
node_0: feature_name=GO:0031981, feature_id[2119].value <= threshold=3.345447063446045
node_1: feature_name=GO:0031224, feature_id[49].value <= threshold=4.13287353515625
node_2: feature_name=GO:0005740, feature_id[284].value <= threshold=8.881624698638916
node_3: feature_name=GO:0005615, feature_id[44].value > threshold=13.688777923583984
node_647: feature_name=GO:1901265, feature_id[2299].value <= threshold=4.518867015838623
node_648: feature_name=GO:0005773, feature_id[905].value <= threshold=15.640989780426025
node_649: feature_name=GO:0050854, feature_id[1908].value <= threshold=1.7438790202140808
node_650: feature_name=GO:0099565, feature_id[1081].value <= threshold=4.128365993499756
node_651: feature_name=GO:0070011, feature_id[2000].value > threshold=0.0068053447175771
node_653: feature_name=GO:0016491, feature_id[4].value <= threshold=15.360258102416992
node_654: feature_name=GO:0044291, feature_id[1679].value <= threshold=3.8062790632247925
node_655: feature_name=GO:0060326, feature_id[1380].value > threshold=0.21539673954248428
node_661: feature_name=GO:0000794, feature_id[308].value <= threshold=1.3474984169006348
node_662: feature_name=GO:0005681, feature_id[1039].value <= threshold=0.556012362241745
node_663: feature_name=GO:0017171, feature_id[2457].value <= threshold=67.58765411376953
node_664: feature_name=GO:0043413, feature_id[93].value <= threshold=6.380275726318359
node_665: feature_name=GO:0035587, feature_id[837].value <= threshold=1.8217833638191223
node_666: feature_name=GO:0008176, feature_id[428].value <= threshold=1.4596006870269775
node_667: feature_name=GO:0016863, feature_id[2470].value <= threshold=2.7988957166671753
node_668: feature_name=GO:0099513, feature_id[695].value <= threshold=3.7092074155807495
node_669: feature_name=GO:0044431, feature_id[294].value > threshold=0.0021623946959152818
node_671: feature_name=ENSP00000348596, feature_id[2198].value <= threshold=85.5
node_672: feature_name=GO:0008652, feature_id[437].value <= threshold=4.405232191085815
Class: 7
Rules_3, passed counts:196
node_0: feature_name=GO:0031981, feature_id[2119].value <= threshold=3.345447063446045
node_1: feature_name=GO:0031224, feature_id[49].value > threshold=4.13287353515625
node_813: feature_name=GO:0005886, feature_id[6].value > threshold=3.0984761714935303
node_841: feature_name=GO:0004896, feature_id[620].value <= threshold=26.056782722473145
node_842: feature_name=GO:0016486, feature_id[752].value <= threshold=6.845839262008667
node_843: feature_name=ENSP00000382166, feature_id[1331].value <= threshold=801.0
node_844: feature_name=GO:0007043, feature_id[2082].value <= threshold=14.146918773651123
node_845: feature_name=GO:0080171, feature_id[572].value <= threshold=2.463062047958374
node_846: feature_name=GO:0031975, feature_id[1].value <= threshold=8.384459972381592
node_847: feature_name=ENSP00000165524, feature_id[1552].value <= threshold=210.0
node_848: feature_name=GO:0016021, feature_id[25].value <= threshold=13.451469421386719
node_849: feature_name=GO:1900004, feature_id[1705].value <= threshold=0.8539127707481384
node_850: feature_name=GO:0042056, feature_id[2378].value <= threshold=10.361499786376953
node_851: feature_name=GO:0043167, feature_id[2079].value <= threshold=21.238499641418457
node_852: feature_name=GO:0016050, feature_id[908].value <= threshold=3.0542229413986206
node_853: feature_name=GO:0030816, feature_id[1273].value <= threshold=61.688093185424805
node_854: feature_name=GO:0051480, feature_id[486].value <= threshold=48.09641456604004
node_855: feature_name=GO:0015297, feature_id[836].value <= threshold=28.796048164367676
node_856: feature_name=GO:0008649, feature_id[461].value <= threshold=1.1936403512954712
node_857: feature_name=GO:0045211, feature_id[834].value > threshold=0.0001701155852060765
node_867: feature_name=GO:0071028, feature_id[2018].value <= threshold=0.7137677371501923
node_868: feature_name=GO:0003746, feature_id[1880].value <= threshold=1.3124120831489563
node_869: feature_name=GO:0006336, feature_id[369].value <= threshold=0.7115458846092224
node_870: feature_name=ENSP00000247866, feature_id[334].value <= threshold=98.0
Class: 1
Rules_4, passed counts:195
node_0: feature_name=GO:0031981, feature_id[2119].value > threshold=3.345447063446045
node_972: feature_name=GO:0005654, feature_id[5].value <= threshold=21.758508682250977
node_973: feature_name=GO:0005740, feature_id[284].value <= threshold=5.512898206710815
node_974: feature_name=GO:1901681, feature_id[118].value <= threshold=5.9709532260894775
node_975: feature_name=ENSP00000402733, feature_id[785].value <= threshold=158.5
node_976: feature_name=GO:0031982, feature_id[1147].value <= threshold=2.8181272745132446
node_977: feature_name=GO:0006457, feature_id[744].value <= threshold=0.9998398125171661
node_978: feature_name=GO:0016070, feature_id[1224].value > threshold=7.688246250152588
node_1036: feature_name=GO:0046710, feature_id[1896].value <= threshold=1.0515506863594055
node_1037: feature_name=GO:0034645, feature_id[1336].value > threshold=1.371816635131836
node_1041: feature_name=GO:0090261, feature_id[1758].value <= threshold=1.92204749584198
node_1042: feature_name=GO:0044431, feature_id[294].value <= threshold=2.302579879760742
node_1043: feature_name=GO:0000723, feature_id[322].value <= threshold=7.319746494293213
node_1044: feature_name=ENSP00000409384, feature_id[2138].value <= threshold=90.0
node_1045: feature_name=GO:0061726, feature_id[1286].value <= threshold=4.22935163974762
Class: 14
Rules_5, passed counts:138
node_0: feature_name=GO:0031981, feature_id[2119].value <= threshold=3.345447063446045
node_1: feature_name=GO:0031224, feature_id[49].value <= threshold=4.13287353515625
node_2: feature_name=GO:0005740, feature_id[284].value > threshold=8.881624698638916
node_756: feature_name=GO:0031975, feature_id[1].value > threshold=20.009872436523438
node_802: feature_name=ENSP00000348170, feature_id[2199].value <= threshold=224.5
node_803: feature_name=GO:0032259, feature_id[79].value <= threshold=1.455450177192688
node_804: feature_name=GO:0006805, feature_id[569].value <= threshold=67.11672019958496
node_805: feature_name=GO:0019205, feature_id[2456].value <= threshold=23.518702507019043
node_806: feature_name=GO:0005736, feature_id[193].value <= threshold=6.276252269744873
Class: 11
Rules_6, passed counts:70
node_0: feature_name=GO:0031981, feature_id[2119].value <= threshold=3.345447063446045
node_1: feature_name=GO:0031224, feature_id[49].value <= threshold=4.13287353515625
node_2: feature_name=GO:0005740, feature_id[284].value <= threshold=8.881624698638916
node_3: feature_name=GO:0005615, feature_id[44].value <= threshold=13.688777923583984
node_4: feature_name=GO:0005789, feature_id[35].value > threshold=4.351749658584595
node_574: feature_name=GO:0098869, feature_id[896].value <= threshold=10.510667324066162
node_575: feature_name=GO:0031267, feature_id[1752].value <= threshold=0.33772628009319305
node_576: feature_name=GO:0001784, feature_id[1933].value <= threshold=1.801303505897522
node_577: feature_name=GO:0002683, feature_id[2065].value <= threshold=1.0730576515197754
node_578: feature_name=GO:0018193, feature_id[1782].value > threshold=0.00499944924376905
node_582: feature_name=GO:0050909, feature_id[661].value <= threshold=0.5557578206062317
node_583: feature_name=GO:0043574, feature_id[1000].value <= threshold=1.0323252379894257
Class: 5
Rules_7, passed counts:70
node_0: feature_name=GO:0031981, feature_id[2119].value <= threshold=3.345447063446045
node_1: feature_name=GO:0031224, feature_id[49].value <= threshold=4.13287353515625
node_2: feature_name=GO:0005740, feature_id[284].value <= threshold=8.881624698638916
node_3: feature_name=GO:0005615, feature_id[44].value <= threshold=13.688777923583984
node_4: feature_name=GO:0005789, feature_id[35].value <= threshold=4.351749658584595
node_5: feature_name=GO:0005622, feature_id[653].value <= threshold=0.5248353481292725
node_6: feature_name=GO:0005576, feature_id[1906].value > threshold=1.2043101787567139
node_64: feature_name=GO:0031224, feature_id[49].value <= threshold=0.5454491078853607
node_65: feature_name=GO:0035257, feature_id[2387].value <= threshold=1.3616570830345154
node_66: feature_name=GO:0009064, feature_id[549].value <= threshold=1.4108023047447205
node_67: feature_name=GO:0046132, feature_id[651].value <= threshold=0.34882500767707825
node_68: feature_name=GO:0006644, feature_id[1311].value <= threshold=2.2455193400382996
node_69: feature_name=GO:0016705, feature_id[700].value <= threshold=1.7848927974700928
node_70: feature_name=GO:0030320, feature_id[1907].value <= threshold=1.190080165863037
node_71: feature_name=GO:0031821, feature_id[2411].value <= threshold=1.8346997499465942
node_72: feature_name=GO:0043297, feature_id[1177].value <= threshold=10.681306838989258
Class: 7
Rules_8, passed counts:64
node_0: feature_name=GO:0031981, feature_id[2119].value > threshold=3.345447063446045
node_972: feature_name=GO:0005654, feature_id[5].value <= threshold=21.758508682250977
node_973: feature_name=GO:0005740, feature_id[284].value <= threshold=5.512898206710815
node_974: feature_name=GO:1901681, feature_id[118].value > threshold=5.9709532260894775
node_1270: feature_name=ENSP00000344818, feature_id[870].value <= threshold=156.5
node_1271: feature_name=hsa04727, feature_id[1047].value > threshold=0.006516929948702455
node_1277: feature_name=GO:0016779, feature_id[2482].value <= threshold=0.6799862682819366
Class: 7
Rules_9, passed counts:61
node_0: feature_name=GO:0031981, feature_id[2119].value > threshold=3.345447063446045
node_972: feature_name=GO:0005654, feature_id[5].value <= threshold=21.758508682250977
node_973: feature_name=GO:0005740, feature_id[284].value > threshold=5.512898206710815
node_1305: feature_name=GO:0005740, feature_id[284].value > threshold=27.455466270446777
node_1355: feature_name=GO:0006335, feature_id[593].value <= threshold=0.5202823132276535
node_1356: feature_name=GO:0000209, feature_id[1079].value <= threshold=9.593666553497314
Class: 11
Rules_10, passed counts:60
node_0: feature_name=GO:0031981, feature_id[2119].value <= threshold=3.345447063446045
node_1: feature_name=GO:0031224, feature_id[49].value <= threshold=4.13287353515625
node_2: feature_name=GO:0005740, feature_id[284].value <= threshold=8.881624698638916
node_3: feature_name=GO:0005615, feature_id[44].value <= threshold=13.688777923583984
node_4: feature_name=GO:0005789, feature_id[35].value <= threshold=4.351749658584595
node_5: feature_name=GO:0005622, feature_id[653].value > threshold=0.5248353481292725
node_147: feature_name=GO:0042060, feature_id[2090].value > threshold=5.51347541809082
node_439: feature_name=GO:0001071, feature_id[1851].value > threshold=1.8319361805915833
node_545: feature_name=GO:0034705, feature_id[1112].value <= threshold=0.26363232731819153
node_546: feature_name=GO:0005813, feature_id[801].value > threshold=0.01233748346567154
node_552: feature_name=GO:1902494, feature_id[31].value > threshold=0.00012007354052911978
node_554: feature_name=GO:0044724, feature_id[510].value > threshold=0.02044861577451229
node_558: feature_name=GO:0001882, feature_id[1085].value <= threshold=146.22189331054688
Class: 1
Rules_11, passed counts:57
node_0: feature_name=GO:0031981, feature_id[2119].value > threshold=3.345447063446045
node_972: feature_name=GO:0005654, feature_id[5].value <= threshold=21.758508682250977
node_973: feature_name=GO:0005740, feature_id[284].value <= threshold=5.512898206710815
node_974: feature_name=GO:1901681, feature_id[118].value <= threshold=5.9709532260894775
node_975: feature_name=ENSP00000402733, feature_id[785].value <= threshold=158.5
node_976: feature_name=GO:0031982, feature_id[1147].value <= threshold=2.8181272745132446
node_977: feature_name=GO:0006457, feature_id[744].value <= threshold=0.9998398125171661
node_978: feature_name=GO:0016070, feature_id[1224].value <= threshold=7.688246250152588
node_979: feature_name=GO:0043169, feature_id[2364].value <= threshold=4.178987741470337
node_980: feature_name=GO:0000242, feature_id[1725].value <= threshold=2.233276605606079
node_981: feature_name=GO:0051568, feature_id[416].value <= threshold=2.3675540685653687
node_982: feature_name=GO:0055086, feature_id[312].value > threshold=0.02191766630858183
node_994: feature_name=GO:0001561, feature_id[382].value <= threshold=1.159907877445221
node_995: feature_name=GO:0033148, feature_id[1492].value <= threshold=1.2692155838012695
node_996: feature_name=GO:0044428, feature_id[2118].value <= threshold=25.255123138427734
node_997: feature_name=GO:0001076, feature_id[150].value <= threshold=7.283290863037109
Class: 14
Rules_12, passed counts:57
node_0: feature_name=GO:0031981, feature_id[2119].value <= threshold=3.345447063446045
node_1: feature_name=GO:0031224, feature_id[49].value <= threshold=4.13287353515625
node_2: feature_name=GO:0005740, feature_id[284].value <= threshold=8.881624698638916
node_3: feature_name=GO:0005615, feature_id[44].value <= threshold=13.688777923583984
node_4: feature_name=GO:0005789, feature_id[35].value <= threshold=4.351749658584595
node_5: feature_name=GO:0005622, feature_id[653].value <= threshold=0.5248353481292725
node_6: feature_name=GO:0005576, feature_id[1906].value <= threshold=1.2043101787567139
node_7: feature_name=GO:0031981, feature_id[2119].value <= threshold=0.7463358044624329
node_8: feature_name=GO:0005813, feature_id[801].value <= threshold=0.16729391366243362
node_9: feature_name=GO:0003674, feature_id[1965].value > threshold=0.004848154494538903
node_13: feature_name=GO:0010833, feature_id[1248].value <= threshold=1.181027114391327
node_14: feature_name=GO:0031122, feature_id[949].value <= threshold=1.4595613479614258
node_15: feature_name=GO:0035255, feature_id[1591].value <= threshold=0.9367333650588989
Class: 1
Rules_13, passed counts:43
node_0: feature_name=GO:0031981, feature_id[2119].value > threshold=3.345447063446045
node_972: feature_name=GO:0005654, feature_id[5].value <= threshold=21.758508682250977
node_973: feature_name=GO:0005740, feature_id[284].value <= threshold=5.512898206710815
node_974: feature_name=GO:1901681, feature_id[118].value <= threshold=5.9709532260894775
node_975: feature_name=ENSP00000402733, feature_id[785].value > threshold=158.5
node_1263: feature_name=GO:0042517, feature_id[1490].value <= threshold=0.9502619206905365
node_1264: feature_name=GO:0071025, feature_id[1497].value > threshold=0.6906046718358994
node_1266: feature_name=ENSP00000260563, feature_id[2270].value <= threshold=703.5
Class: 13
Rules_14, passed counts:42
node_0: feature_name=GO:0031981, feature_id[2119].value <= threshold=3.345447063446045
node_1: feature_name=GO:0031224, feature_id[49].value <= threshold=4.13287353515625
node_2: feature_name=GO:0005740, feature_id[284].value > threshold=8.881624698638916
node_756: feature_name=GO:0031975, feature_id[1].value <= threshold=20.009872436523438
node_757: feature_name=GO:0031903, feature_id[404].value <= threshold=7.790183782577515
node_758: feature_name=GO:0008144, feature_id[1530].value <= threshold=2.1574209928512573
node_759: feature_name=GO:0001833, feature_id[1057].value <= threshold=0.42366963624954224
node_760: feature_name=GO:0015849, feature_id[1096].value > threshold=0.10364070534706116
node_766: feature_name=ENSP00000320567, feature_id[2226].value <= threshold=377.5
Class: 11
Rules_15, passed counts:41
node_0: feature_name=GO:0031981, feature_id[2119].value > threshold=3.345447063446045
node_972: feature_name=GO:0005654, feature_id[5].value > threshold=21.758508682250977
node_1364: feature_name=GO:0016072, feature_id[27].value <= threshold=89.4444465637207
node_1365: feature_name=ENSP00000345895, feature_id[777].value <= threshold=931.0
node_1366: feature_name=GO:0070727, feature_id[1391].value <= threshold=22.0843563079834
node_1367: feature_name=GO:0006364, feature_id[1026].value > threshold=9.241945266723633
node_1449: feature_name=GO:0006370, feature_id[431].value > threshold=4.604738473892212
node_1465: feature_name=GO:0016363, feature_id[120].value <= threshold=8.75557804107666
node_1466: feature_name=GO:0022857, feature_id[168].value <= threshold=5.295916227158159
node_1467: feature_name=GO:0032922, feature_id[1769].value <= threshold=4.273519992828369
Class: 14
Rules_16, passed counts:39
node_0: feature_name=GO:0031981, feature_id[2119].value <= threshold=3.345447063446045
node_1: feature_name=GO:0031224, feature_id[49].value <= threshold=4.13287353515625
node_2: feature_name=GO:0005740, feature_id[284].value <= threshold=8.881624698638916
node_3: feature_name=GO:0005615, feature_id[44].value <= threshold=13.688777923583984
node_4: feature_name=GO:0005789, feature_id[35].value <= threshold=4.351749658584595
node_5: feature_name=GO:0005622, feature_id[653].value > threshold=0.5248353481292725
node_147: feature_name=GO:0042060, feature_id[2090].value > threshold=5.51347541809082
node_439: feature_name=GO:0001071, feature_id[1851].value <= threshold=1.8319361805915833
node_440: feature_name=GO:0016021, feature_id[25].value <= threshold=0.1043098196387291
node_441: feature_name=GO:0000323, feature_id[1929].value > threshold=0.37306685745716095
node_459: feature_name=GO:0061462, feature_id[1464].value <= threshold=0.3775480091571808
node_460: feature_name=GO:0030514, feature_id[1281].value <= threshold=0.7614899575710297
node_461: feature_name=GO:0048705, feature_id[1058].value > threshold=0.0018408108735457063
node_465: feature_name=GO:0005581, feature_id[1754].value <= threshold=5.47179102897644
Class: 3
Rules_17, passed counts:38
node_0: feature_name=GO:0031981, feature_id[2119].value <= threshold=3.345447063446045
node_1: feature_name=GO:0031224, feature_id[49].value <= threshold=4.13287353515625
node_2: feature_name=GO:0005740, feature_id[284].value <= threshold=8.881624698638916
node_3: feature_name=GO:0005615, feature_id[44].value <= threshold=13.688777923583984
node_4: feature_name=GO:0005789, feature_id[35].value <= threshold=4.351749658584595
node_5: feature_name=GO:0005622, feature_id[653].value > threshold=0.5248353481292725
node_147: feature_name=GO:0042060, feature_id[2090].value <= threshold=5.51347541809082
node_148: feature_name=GO:0044450, feature_id[686].value <= threshold=4.859929084777832
node_149: feature_name=GO:0005775, feature_id[697].value <= threshold=6.476799726486206
node_150: feature_name=GO:0005782, feature_id[172].value <= threshold=7.303248643875122
node_151: feature_name=GO:0031982, feature_id[1147].value <= threshold=3.0279974937438965
node_152: feature_name=GO:0005654, feature_id[5].value > threshold=0.8638119399547577
node_240: feature_name=GO:0016874, feature_id[2469].value <= threshold=1.7830774784088135
node_241: feature_name=GO:0006754, feature_id[453].value <= threshold=0.029452571645379066
node_242: feature_name=GO:0046605, feature_id[873].value <= threshold=0.7651594281196594
node_243: feature_name=GO:0051481, feature_id[1181].value <= threshold=0.11572356522083282
node_244: feature_name=GO:0003899, feature_id[1278].value <= threshold=0.8461958765983582
node_245: feature_name=GO:0099600, feature_id[203].value <= threshold=4.724485158920288
Class: 14
Rules_18, passed counts:37
node_0: feature_name=GO:0031981, feature_id[2119].value <= threshold=3.345447063446045
node_1: feature_name=GO:0031224, feature_id[49].value <= threshold=4.13287353515625
node_2: feature_name=GO:0005740, feature_id[284].value <= threshold=8.881624698638916
node_3: feature_name=GO:0005615, feature_id[44].value <= threshold=13.688777923583984
node_4: feature_name=GO:0005789, feature_id[35].value <= threshold=4.351749658584595
node_5: feature_name=GO:0005622, feature_id[653].value > threshold=0.5248353481292725
node_147: feature_name=GO:0042060, feature_id[2090].value <= threshold=5.51347541809082
node_148: feature_name=GO:0044450, feature_id[686].value <= threshold=4.859929084777832
node_149: feature_name=GO:0005775, feature_id[697].value <= threshold=6.476799726486206
node_150: feature_name=GO:0005782, feature_id[172].value <= threshold=7.303248643875122
node_151: feature_name=GO:0031982, feature_id[1147].value > threshold=3.0279974937438965
node_305: feature_name=GO:0016021, feature_id[25].value <= threshold=0.018159030005335808
node_306: feature_name=GO:0030055, feature_id[1795].value <= threshold=1.5378645062446594
node_307: feature_name=GO:0001158, feature_id[1615].value <= threshold=0.6345375776290894
node_308: feature_name=GO:0003012, feature_id[1569].value > threshold=0.02486659400165081
node_312: feature_name=GO:0030864, feature_id[1305].value <= threshold=1.2173413038253784
node_313: feature_name=GO:0032153, feature_id[2060].value <= threshold=1.7301103472709656
node_314: feature_name=GO:0016681, feature_id[2486].value <= threshold=0.9140002727508545
Class: 3
Rules_19, passed counts:33
node_0: feature_name=GO:0031981, feature_id[2119].value > threshold=3.345447063446045
node_972: feature_name=GO:0005654, feature_id[5].value <= threshold=21.758508682250977
node_973: feature_name=GO:0005740, feature_id[284].value <= threshold=5.512898206710815
node_974: feature_name=GO:1901681, feature_id[118].value <= threshold=5.9709532260894775
node_975: feature_name=ENSP00000402733, feature_id[785].value <= threshold=158.5
node_976: feature_name=GO:0031982, feature_id[1147].value > threshold=2.8181272745132446
node_1114: feature_name=hsa04062, feature_id[1424].value <= threshold=9.383895874023438
node_1115: feature_name=GO:0005789, feature_id[35].value <= threshold=2.9961074590682983
node_1116: feature_name=GO:0005875, feature_id[1421].value <= threshold=0.2029493823647499
node_1117: feature_name=GO:0000803, feature_id[54].value > threshold=0.19426849484443665
node_1131: feature_name=GO:0007346, feature_id[352].value <= threshold=7.363064765930176
node_1132: feature_name=GO:1901032, feature_id[1779].value <= threshold=2.849761128425598
node_1133: feature_name=GO:0030175, feature_id[1429].value <= threshold=3.4176864624023438
node_1134: feature_name=GO:0016103, feature_id[811].value <= threshold=2.344620943069458
Class: 14
Rules_20, passed counts:30
node_0: feature_name=GO:0031981, feature_id[2119].value > threshold=3.345447063446045
node_972: feature_name=GO:0005654, feature_id[5].value <= threshold=21.758508682250977
node_973: feature_name=GO:0005740, feature_id[284].value <= threshold=5.512898206710815
node_974: feature_name=GO:1901681, feature_id[118].value <= threshold=5.9709532260894775
node_975: feature_name=ENSP00000402733, feature_id[785].value <= threshold=158.5
node_976: feature_name=GO:0031982, feature_id[1147].value > threshold=2.8181272745132446
node_1114: feature_name=hsa04062, feature_id[1424].value <= threshold=9.383895874023438
node_1115: feature_name=GO:0005789, feature_id[35].value <= threshold=2.9961074590682983
node_1116: feature_name=GO:0005875, feature_id[1421].value > threshold=0.2029493823647499
node_1156: feature_name=GO:0070585, feature_id[843].value > threshold=1.7859351634979248
node_1180: feature_name=GO:1901032, feature_id[1779].value <= threshold=1.957005500793457
node_1181: feature_name=GO:0031572, feature_id[1910].value <= threshold=1.8778659105300903
Class: 3
Rules_21, passed counts:30
node_0: feature_name=GO:0031981, feature_id[2119].value <= threshold=3.345447063446045
node_1: feature_name=GO:0031224, feature_id[49].value > threshold=4.13287353515625
node_813: feature_name=GO:0005886, feature_id[6].value > threshold=3.0984761714935303
node_841: feature_name=GO:0004896, feature_id[620].value > threshold=26.056782722473145
node_967: feature_name=GO:0010389, feature_id[136].value <= threshold=0.5599663853645325
Class: 7
Rules_22, passed counts:29
node_0: feature_name=GO:0031981, feature_id[2119].value <= threshold=3.345447063446045
node_1: feature_name=GO:0031224, feature_id[49].value > threshold=4.13287353515625
node_813: feature_name=GO:0005886, feature_id[6].value > threshold=3.0984761714935303
node_841: feature_name=GO:0004896, feature_id[620].value <= threshold=26.056782722473145
node_842: feature_name=GO:0016486, feature_id[752].value <= threshold=6.845839262008667
node_843: feature_name=ENSP00000382166, feature_id[1331].value <= threshold=801.0
node_844: feature_name=GO:0007043, feature_id[2082].value <= threshold=14.146918773651123
node_845: feature_name=GO:0080171, feature_id[572].value <= threshold=2.463062047958374
node_846: feature_name=GO:0031975, feature_id[1].value <= threshold=8.384459972381592
node_847: feature_name=ENSP00000165524, feature_id[1552].value <= threshold=210.0
node_848: feature_name=GO:0016021, feature_id[25].value <= threshold=13.451469421386719
node_849: feature_name=GO:1900004, feature_id[1705].value <= threshold=0.8539127707481384
node_850: feature_name=GO:0042056, feature_id[2378].value <= threshold=10.361499786376953
node_851: feature_name=GO:0043167, feature_id[2079].value <= threshold=21.238499641418457
node_852: feature_name=GO:0016050, feature_id[908].value <= threshold=3.0542229413986206
node_853: feature_name=GO:0030816, feature_id[1273].value <= threshold=61.688093185424805
node_854: feature_name=GO:0051480, feature_id[486].value <= threshold=48.09641456604004
node_855: feature_name=GO:0015297, feature_id[836].value <= threshold=28.796048164367676
node_856: feature_name=GO:0008649, feature_id[461].value <= threshold=1.1936403512954712
node_857: feature_name=GO:0045211, feature_id[834].value <= threshold=0.0001701155852060765
node_858: feature_name=GO:0010632, feature_id[1771].value <= threshold=2.1156768202781677
node_859: feature_name=GO:0000781, feature_id[771].value <= threshold=0.33802807331085205
Class: 1
Rules_23, passed counts:29
node_0: feature_name=GO:0031981, feature_id[2119].value <= threshold=3.345447063446045
node_1: feature_name=GO:0031224, feature_id[49].value > threshold=4.13287353515625
node_813: feature_name=GO:0005886, feature_id[6].value <= threshold=3.0984761714935303
node_814: feature_name=hsa00601, feature_id[855].value > threshold=3.6220576763153076
node_834: feature_name=GO:0006813, feature_id[1025].value <= threshold=0.33330704271793365
node_835: feature_name=GO:0045211, feature_id[834].value <= threshold=1.3324596881866455
Class: 9
Rules_24, passed counts:28
node_0: feature_name=GO:0031981, feature_id[2119].value > threshold=3.345447063446045
node_972: feature_name=GO:0005654, feature_id[5].value > threshold=21.758508682250977
node_1364: feature_name=GO:0016072, feature_id[27].value <= threshold=89.4444465637207
node_1365: feature_name=ENSP00000345895, feature_id[777].value <= threshold=931.0
node_1366: feature_name=GO:0070727, feature_id[1391].value > threshold=22.0843563079834
node_1472: feature_name=GO:0042161, feature_id[1138].value <= threshold=0.5664584338665009
node_1473: feature_name=hsa04744, feature_id[1469].value <= threshold=1.803613305091858
node_1474: feature_name=GO:0016853, feature_id[2472].value <= threshold=8.483451128005981
node_1475: feature_name=GO:0006884, feature_id[1783].value <= threshold=0.24869292974472046
Class: 14
Rules_25, passed counts:28
node_0: feature_name=GO:0031981, feature_id[2119].value > threshold=3.345447063446045
node_972: feature_name=GO:0005654, feature_id[5].value <= threshold=21.758508682250977
node_973: feature_name=GO:0005740, feature_id[284].value > threshold=5.512898206710815
node_1305: feature_name=GO:0005740, feature_id[284].value <= threshold=27.455466270446777
node_1306: feature_name=GO:0016032, feature_id[712].value <= threshold=19.68992328643799
node_1307: feature_name=GO:0019852, feature_id[1400].value <= threshold=2.0857720375061035
node_1308: feature_name=GO:0005876, feature_id[1698].value <= threshold=0.8318987786769867
node_1309: feature_name=GO:0046085, feature_id[1854].value <= threshold=3.326551914215088
node_1310: feature_name=ENSP00000320917, feature_id[2225].value <= threshold=198.5
node_1311: feature_name=GO:0007492, feature_id[1041].value <= threshold=3.079307436943054
Class: 11
Rules_26, passed counts:28
node_0: feature_name=GO:0031981, feature_id[2119].value <= threshold=3.345447063446045
node_1: feature_name=GO:0031224, feature_id[49].value <= threshold=4.13287353515625
node_2: feature_name=GO:0005740, feature_id[284].value <= threshold=8.881624698638916
node_3: feature_name=GO:0005615, feature_id[44].value <= threshold=13.688777923583984
node_4: feature_name=GO:0005789, feature_id[35].value <= threshold=4.351749658584595
node_5: feature_name=GO:0005622, feature_id[653].value > threshold=0.5248353481292725
node_147: feature_name=GO:0042060, feature_id[2090].value > threshold=5.51347541809082
node_439: feature_name=GO:0001071, feature_id[1851].value <= threshold=1.8319361805915833
node_440: feature_name=GO:0016021, feature_id[25].value > threshold=0.1043098196387291
node_502: feature_name=GO:0009059, feature_id[1357].value <= threshold=1.1871411204338074
node_503: feature_name=GO:0008286, feature_id[2286].value > threshold=1.2413772940635681
node_513: feature_name=hsa00330, feature_id[635].value <= threshold=2.6139363050460815
Class: 1
Rules_27, passed counts:25
node_0: feature_name=GO:0031981, feature_id[2119].value > threshold=3.345447063446045
node_972: feature_name=GO:0005654, feature_id[5].value <= threshold=21.758508682250977
node_973: feature_name=GO:0005740, feature_id[284].value > threshold=5.512898206710815
node_1305: feature_name=GO:0005740, feature_id[284].value <= threshold=27.455466270446777
node_1306: feature_name=GO:0016032, feature_id[712].value > threshold=19.68992328643799
node_1338: feature_name=GO:0009636, feature_id[1992].value > threshold=1.2645688652992249
node_1342: feature_name=GO:0046966, feature_id[2344].value > threshold=0.04977799579501152
node_1348: feature_name=GO:0031011, feature_id[2013].value <= threshold=1.751128911972046
node_1349: feature_name=GO:1904949, feature_id[1879].value <= threshold=4.390432357788086
Class: 3
Rules_28, passed counts:25
node_0: feature_name=GO:0031981, feature_id[2119].value <= threshold=3.345447063446045
node_1: feature_name=GO:0031224, feature_id[49].value > threshold=4.13287353515625
node_813: feature_name=GO:0005886, feature_id[6].value <= threshold=3.0984761714935303
node_814: feature_name=hsa00601, feature_id[855].value <= threshold=3.6220576763153076
node_815: feature_name=GO:0042175, feature_id[12].value > threshold=13.03421688079834
node_829: feature_name=GO:0030030, feature_id[1557].value > threshold=0.00044113490730524063
Class: 5
Rules_29, passed counts:25
node_0: feature_name=GO:0031981, feature_id[2119].value <= threshold=3.345447063446045
node_1: feature_name=GO:0031224, feature_id[49].value <= threshold=4.13287353515625
node_2: feature_name=GO:0005740, feature_id[284].value <= threshold=8.881624698638916
node_3: feature_name=GO:0005615, feature_id[44].value <= threshold=13.688777923583984
node_4: feature_name=GO:0005789, feature_id[35].value <= threshold=4.351749658584595
node_5: feature_name=GO:0005622, feature_id[653].value <= threshold=0.5248353481292725
node_6: feature_name=GO:0005576, feature_id[1906].value <= threshold=1.2043101787567139
node_7: feature_name=GO:0031981, feature_id[2119].value <= threshold=0.7463358044624329
node_8: feature_name=GO:0005813, feature_id[801].value > threshold=0.16729391366243362
node_22: feature_name=GO:0005887, feature_id[3].value > threshold=0.2534034699201584
node_40: feature_name=hsa04972, feature_id[1316].value <= threshold=0.4924369752407074
node_41: feature_name=GO:0002687, feature_id[472].value <= threshold=0.6271585524082184
Class: 1
Rules_30, passed counts:24
node_0: feature_name=GO:0031981, feature_id[2119].value > threshold=3.345447063446045
node_972: feature_name=GO:0005654, feature_id[5].value <= threshold=21.758508682250977
node_973: feature_name=GO:0005740, feature_id[284].value <= threshold=5.512898206710815
node_974: feature_name=GO:1901681, feature_id[118].value <= threshold=5.9709532260894775
node_975: feature_name=ENSP00000402733, feature_id[785].value <= threshold=158.5
node_976: feature_name=GO:0031982, feature_id[1147].value > threshold=2.8181272745132446
node_1114: feature_name=hsa04062, feature_id[1424].value > threshold=9.383895874023438
node_1218: feature_name=GO:0031701, feature_id[2414].value <= threshold=0.7867408096790314
node_1219: feature_name=GO:0046488, feature_id[1288].value > threshold=0.08222133666276932
node_1221: feature_name=GO:0001667, feature_id[1673].value > threshold=2.468024730682373
node_1223: feature_name=GO:0061733, feature_id[728].value <= threshold=2.808255434036255
Class: 1
Rules_31, passed counts:24
node_0: feature_name=GO:0031981, feature_id[2119].value <= threshold=3.345447063446045
node_1: feature_name=GO:0031224, feature_id[49].value > threshold=4.13287353515625
node_813: feature_name=GO:0005886, feature_id[6].value > threshold=3.0984761714935303
node_841: feature_name=GO:0004896, feature_id[620].value <= threshold=26.056782722473145
node_842: feature_name=GO:0016486, feature_id[752].value > threshold=6.845839262008667
node_958: feature_name=ENSP00000365663, feature_id[1691].value > threshold=85.0
node_964: feature_name=GO:0015630, feature_id[417].value <= threshold=0.8677438199520111
Class: 7
Rules_32, passed counts:24
node_0: feature_name=GO:0031981, feature_id[2119].value <= threshold=3.345447063446045
node_1: feature_name=GO:0031224, feature_id[49].value <= threshold=4.13287353515625
node_2: feature_name=GO:0005740, feature_id[284].value <= threshold=8.881624698638916
node_3: feature_name=GO:0005615, feature_id[44].value <= threshold=13.688777923583984
node_4: feature_name=GO:0005789, feature_id[35].value <= threshold=4.351749658584595
node_5: feature_name=GO:0005622, feature_id[653].value > threshold=0.5248353481292725
node_147: feature_name=GO:0042060, feature_id[2090].value <= threshold=5.51347541809082
node_148: feature_name=GO:0044450, feature_id[686].value <= threshold=4.859929084777832
node_149: feature_name=GO:0005775, feature_id[697].value <= threshold=6.476799726486206
node_150: feature_name=GO:0005782, feature_id[172].value <= threshold=7.303248643875122
node_151: feature_name=GO:0031982, feature_id[1147].value > threshold=3.0279974937438965
node_305: feature_name=GO:0016021, feature_id[25].value > threshold=0.018159030005335808
node_377: feature_name=GO:0048705, feature_id[1058].value <= threshold=0.7537184953689575
node_378: feature_name=GO:0031985, feature_id[781].value <= threshold=3.787782073020935
node_379: feature_name=GO:0031985, feature_id[781].value > threshold=0.28676222264766693
node_407: feature_name=GO:0034655, feature_id[599].value <= threshold=1.264813780784607
node_408: feature_name=GO:0034723, feature_id[507].value <= threshold=1.3933396339416504
node_409: feature_name=GO:0047696, feature_id[2341].value <= threshold=2.1346383094787598
Class: 1
Rules_33, passed counts:24
node_0: feature_name=GO:0031981, feature_id[2119].value <= threshold=3.345447063446045
node_1: feature_name=GO:0031224, feature_id[49].value <= threshold=4.13287353515625
node_2: feature_name=GO:0005740, feature_id[284].value <= threshold=8.881624698638916
node_3: feature_name=GO:0005615, feature_id[44].value <= threshold=13.688777923583984
node_4: feature_name=GO:0005789, feature_id[35].value <= threshold=4.351749658584595
node_5: feature_name=GO:0005622, feature_id[653].value <= threshold=0.5248353481292725
node_6: feature_name=GO:0005576, feature_id[1906].value > threshold=1.2043101787567139
node_64: feature_name=GO:0031224, feature_id[49].value > threshold=0.5454491078853607
node_92: feature_name=GO:0007043, feature_id[2082].value > threshold=1.0435206890106201
node_138: feature_name=GO:0044451, feature_id[9].value > threshold=3.986852163961885e-07
node_140: feature_name=GO:0008026, feature_id[228].value <= threshold=0.3366771787405014
Class: 1
Rules_34, passed counts:22
node_0: feature_name=GO:0031981, feature_id[2119].value > threshold=3.345447063446045
node_972: feature_name=GO:0005654, feature_id[5].value > threshold=21.758508682250977
node_1364: feature_name=GO:0016072, feature_id[27].value > threshold=89.4444465637207
node_1516: feature_name=GO:1903707, feature_id[1027].value <= threshold=0.7920044660568237
Class: 13
Rules_35, passed counts:22
node_0: feature_name=GO:0031981, feature_id[2119].value <= threshold=3.345447063446045
node_1: feature_name=GO:0031224, feature_id[49].value <= threshold=4.13287353515625
node_2: feature_name=GO:0005740, feature_id[284].value <= threshold=8.881624698638916
node_3: feature_name=GO:0005615, feature_id[44].value <= threshold=13.688777923583984
node_4: feature_name=GO:0005789, feature_id[35].value > threshold=4.351749658584595
node_574: feature_name=GO:0098869, feature_id[896].value > threshold=10.510667324066162
node_644: feature_name=GO:0046983, feature_id[2342].value <= threshold=14.1178297996521
Class: 3
Rules_36, passed counts:18
node_0: feature_name=GO:0031981, feature_id[2119].value > threshold=3.345447063446045
node_972: feature_name=GO:0005654, feature_id[5].value <= threshold=21.758508682250977
node_973: feature_name=GO:0005740, feature_id[284].value <= threshold=5.512898206710815
node_974: feature_name=GO:1901681, feature_id[118].value <= threshold=5.9709532260894775
node_975: feature_name=ENSP00000402733, feature_id[785].value <= threshold=158.5
node_976: feature_name=GO:0031982, feature_id[1147].value <= threshold=2.8181272745132446
node_977: feature_name=GO:0006457, feature_id[744].value > threshold=0.9998398125171661
node_1065: feature_name=GO:0030055, feature_id[1795].value <= threshold=3.7412357330322266
node_1066: feature_name=GO:0046605, feature_id[873].value <= threshold=5.4751365184783936
node_1067: feature_name=GO:0006337, feature_id[494].value <= threshold=0.6735992431640625
node_1068: feature_name=GO:0051225, feature_id[153].value > threshold=0.20374634861946106
node_1078: feature_name=GO:1902774, feature_id[1137].value <= threshold=1.0413759350776672
node_1079: feature_name=GO:0007492, feature_id[1041].value <= threshold=0.5962452292442322
node_1080: feature_name=GO:0042578, feature_id[1692].value > threshold=0.03608806896954775
node_1090: feature_name=GO:0016050, feature_id[908].value <= threshold=1.7499992847442627
Class: 3
Rules_37, passed counts:18
node_0: feature_name=GO:0031981, feature_id[2119].value <= threshold=3.345447063446045
node_1: feature_name=GO:0031224, feature_id[49].value <= threshold=4.13287353515625
node_2: feature_name=GO:0005740, feature_id[284].value <= threshold=8.881624698638916
node_3: feature_name=GO:0005615, feature_id[44].value <= threshold=13.688777923583984
node_4: feature_name=GO:0005789, feature_id[35].value <= threshold=4.351749658584595
node_5: feature_name=GO:0005622, feature_id[653].value > threshold=0.5248353481292725
node_147: feature_name=GO:0042060, feature_id[2090].value > threshold=5.51347541809082
node_439: feature_name=GO:0001071, feature_id[1851].value <= threshold=1.8319361805915833
node_440: feature_name=GO:0016021, feature_id[25].value <= threshold=0.1043098196387291
node_441: feature_name=GO:0000323, feature_id[1929].value <= threshold=0.37306685745716095
node_442: feature_name=GO:0051091, feature_id[1888].value <= threshold=8.455653190612793
node_443: feature_name=GO:0010518, feature_id[1411].value > threshold=1.0498594641685486
node_451: feature_name=GO:0050921, feature_id[353].value > threshold=0.24694965779781342
node_455: feature_name=GO:0009303, feature_id[548].value <= threshold=1.4207817912101746
Class: 1
Rules_38, passed counts:18
node_0: feature_name=GO:0031981, feature_id[2119].value <= threshold=3.345447063446045
node_1: feature_name=GO:0031224, feature_id[49].value <= threshold=4.13287353515625
node_2: feature_name=GO:0005740, feature_id[284].value <= threshold=8.881624698638916
node_3: feature_name=GO:0005615, feature_id[44].value <= threshold=13.688777923583984
node_4: feature_name=GO:0005789, feature_id[35].value <= threshold=4.351749658584595
node_5: feature_name=GO:0005622, feature_id[653].value <= threshold=0.5248353481292725
node_6: feature_name=GO:0005576, feature_id[1906].value > threshold=1.2043101787567139
node_64: feature_name=GO:0031224, feature_id[49].value > threshold=0.5454491078853607
node_92: feature_name=GO:0007043, feature_id[2082].value <= threshold=1.0435206890106201
node_93: feature_name=GO:0072006, feature_id[1294].value <= threshold=1.6426923871040344
node_94: feature_name=GO:0048771, feature_id[885].value <= threshold=0.9614174067974091
node_95: feature_name=GO:0031325, feature_id[2016].value > threshold=0.48125332593917847
node_117: feature_name=hsa04080, feature_id[490].value > threshold=0.037641964852809906
node_125: feature_name=GO:0000166, feature_id[853].value <= threshold=0.9440112411975861
Class: 7
Rules_39, passed counts:17
node_0: feature_name=GO:0031981, feature_id[2119].value <= threshold=3.345447063446045
node_1: feature_name=GO:0031224, feature_id[49].value <= threshold=4.13287353515625
node_2: feature_name=GO:0005740, feature_id[284].value > threshold=8.881624698638916
node_756: feature_name=GO:0031975, feature_id[1].value <= threshold=20.009872436523438
node_757: feature_name=GO:0031903, feature_id[404].value > threshold=7.790183782577515
node_797: feature_name=GO:0043900, feature_id[1773].value > threshold=0.005097179673612118
Class: 15
Rules_40, passed counts:17
node_0: feature_name=GO:0031981, feature_id[2119].value <= threshold=3.345447063446045
node_1: feature_name=GO:0031224, feature_id[49].value <= threshold=4.13287353515625
node_2: feature_name=GO:0005740, feature_id[284].value <= threshold=8.881624698638916
node_3: feature_name=GO:0005615, feature_id[44].value <= threshold=13.688777923583984
node_4: feature_name=GO:0005789, feature_id[35].value <= threshold=4.351749658584595
node_5: feature_name=GO:0005622, feature_id[653].value > threshold=0.5248353481292725
node_147: feature_name=GO:0042060, feature_id[2090].value <= threshold=5.51347541809082
node_148: feature_name=GO:0044450, feature_id[686].value > threshold=4.859929084777832
Class: 10
Rules_41, passed counts:17
node_0: feature_name=GO:0031981, feature_id[2119].value <= threshold=3.345447063446045
node_1: feature_name=GO:0031224, feature_id[49].value <= threshold=4.13287353515625
node_2: feature_name=GO:0005740, feature_id[284].value <= threshold=8.881624698638916
node_3: feature_name=GO:0005615, feature_id[44].value <= threshold=13.688777923583984
node_4: feature_name=GO:0005789, feature_id[35].value <= threshold=4.351749658584595
node_5: feature_name=GO:0005622, feature_id[653].value > threshold=0.5248353481292725
node_147: feature_name=GO:0042060, feature_id[2090].value <= threshold=5.51347541809082
node_148: feature_name=GO:0044450, feature_id[686].value <= threshold=4.859929084777832
node_149: feature_name=GO:0005775, feature_id[697].value > threshold=6.476799726486206
node_435: feature_name=GO:0030864, feature_id[1305].value <= threshold=1.2109826803207397
Class: 16
Rules_42, passed counts:17
node_0: feature_name=GO:0031981, feature_id[2119].value <= threshold=3.345447063446045
node_1: feature_name=GO:0031224, feature_id[49].value <= threshold=4.13287353515625
node_2: feature_name=GO:0005740, feature_id[284].value <= threshold=8.881624698638916
node_3: feature_name=GO:0005615, feature_id[44].value <= threshold=13.688777923583984
node_4: feature_name=GO:0005789, feature_id[35].value <= threshold=4.351749658584595
node_5: feature_name=GO:0005622, feature_id[653].value <= threshold=0.5248353481292725
node_6: feature_name=GO:0005576, feature_id[1906].value > threshold=1.2043101787567139
node_64: feature_name=GO:0031224, feature_id[49].value > threshold=0.5454491078853607
node_92: feature_name=GO:0007043, feature_id[2082].value <= threshold=1.0435206890106201
node_93: feature_name=GO:0072006, feature_id[1294].value <= threshold=1.6426923871040344
node_94: feature_name=GO:0048771, feature_id[885].value > threshold=0.9614174067974091
node_128: feature_name=GO:0006029, feature_id[1824].value <= threshold=1.2715586423873901
Class: 1
Rules_43, passed counts:16
node_0: feature_name=GO:0031981, feature_id[2119].value <= threshold=3.345447063446045
node_1: feature_name=GO:0031224, feature_id[49].value <= threshold=4.13287353515625
node_2: feature_name=GO:0005740, feature_id[284].value <= threshold=8.881624698638916
node_3: feature_name=GO:0005615, feature_id[44].value <= threshold=13.688777923583984
node_4: feature_name=GO:0005789, feature_id[35].value <= threshold=4.351749658584595
node_5: feature_name=GO:0005622, feature_id[653].value <= threshold=0.5248353481292725
node_6: feature_name=GO:0005576, feature_id[1906].value > threshold=1.2043101787567139
node_64: feature_name=GO:0031224, feature_id[49].value > threshold=0.5454491078853607
node_92: feature_name=GO:0007043, feature_id[2082].value <= threshold=1.0435206890106201
node_93: feature_name=GO:0072006, feature_id[1294].value > threshold=1.6426923871040344
node_133: feature_name=GO:0000166, feature_id[853].value <= threshold=2.2459747195243835
Class: 7
Rules_44, passed counts:15
node_0: feature_name=GO:0031981, feature_id[2119].value > threshold=3.345447063446045
node_972: feature_name=GO:0005654, feature_id[5].value <= threshold=21.758508682250977
node_973: feature_name=GO:0005740, feature_id[284].value <= threshold=5.512898206710815
node_974: feature_name=GO:1901681, feature_id[118].value > threshold=5.9709532260894775
node_1270: feature_name=ENSP00000344818, feature_id[870].value > threshold=156.5
node_1282: feature_name=GO:0051287, feature_id[233].value > threshold=0.3013327717781067
node_1292: feature_name=GO:0045841, feature_id[570].value <= threshold=0.5654920339584351
Class: 7
Rules_45, passed counts:15
node_0: feature_name=GO:0031981, feature_id[2119].value > threshold=3.345447063446045
node_972: feature_name=GO:0005654, feature_id[5].value <= threshold=21.758508682250977
node_973: feature_name=GO:0005740, feature_id[284].value <= threshold=5.512898206710815
node_974: feature_name=GO:1901681, feature_id[118].value <= threshold=5.9709532260894775
node_975: feature_name=ENSP00000402733, feature_id[785].value <= threshold=158.5
node_976: feature_name=GO:0031982, feature_id[1147].value <= threshold=2.8181272745132446
node_977: feature_name=GO:0006457, feature_id[744].value > threshold=0.9998398125171661
node_1065: feature_name=GO:0030055, feature_id[1795].value <= threshold=3.7412357330322266
node_1066: feature_name=GO:0046605, feature_id[873].value <= threshold=5.4751365184783936
node_1067: feature_name=GO:0006337, feature_id[494].value <= threshold=0.6735992431640625
node_1068: feature_name=GO:0051225, feature_id[153].value <= threshold=0.20374634861946106
node_1069: feature_name=GO:0005774, feature_id[859].value <= threshold=0.2785775810480118
Class: 14
Rules_46, passed counts:14
node_0: feature_name=GO:0031981, feature_id[2119].value > threshold=3.345447063446045
node_972: feature_name=GO:0005654, feature_id[5].value <= threshold=21.758508682250977
node_973: feature_name=GO:0005740, feature_id[284].value <= threshold=5.512898206710815
node_974: feature_name=GO:1901681, feature_id[118].value > threshold=5.9709532260894775
node_1270: feature_name=ENSP00000344818, feature_id[870].value > threshold=156.5
node_1282: feature_name=GO:0051287, feature_id[233].value <= threshold=0.3013327717781067
node_1283: feature_name=GO:0000313, feature_id[607].value <= threshold=0.00010291112994309515
Class: 1
Rules_47, passed counts:14
node_0: feature_name=GO:0031981, feature_id[2119].value > threshold=3.345447063446045
node_972: feature_name=GO:0005654, feature_id[5].value <= threshold=21.758508682250977
node_973: feature_name=GO:0005740, feature_id[284].value <= threshold=5.512898206710815
node_974: feature_name=GO:1901681, feature_id[118].value <= threshold=5.9709532260894775
node_975: feature_name=ENSP00000402733, feature_id[785].value <= threshold=158.5
node_976: feature_name=GO:0031982, feature_id[1147].value <= threshold=2.8181272745132446
node_977: feature_name=GO:0006457, feature_id[744].value > threshold=0.9998398125171661
node_1065: feature_name=GO:0030055, feature_id[1795].value <= threshold=3.7412357330322266
node_1066: feature_name=GO:0046605, feature_id[873].value <= threshold=5.4751365184783936
node_1067: feature_name=GO:0006337, feature_id[494].value > threshold=0.6735992431640625
Class: 14
Rules_48, passed counts:14
node_0: feature_name=GO:0031981, feature_id[2119].value <= threshold=3.345447063446045
node_1: feature_name=GO:0031224, feature_id[49].value <= threshold=4.13287353515625
node_2: feature_name=GO:0005740, feature_id[284].value <= threshold=8.881624698638916
node_3: feature_name=GO:0005615, feature_id[44].value > threshold=13.688777923583984
node_647: feature_name=GO:1901265, feature_id[2299].value > threshold=4.518867015838623
node_733: feature_name=GO:0015629, feature_id[1048].value > threshold=0.3092826306819916
node_735: feature_name=GO:0031995, feature_id[2407].value <= threshold=0.6221152245998383
node_736: feature_name=GO:0044454, feature_id[68].value > threshold=0.18006976693868637
Class: 1
Rules_49, passed counts:14
node_0: feature_name=GO:0031981, feature_id[2119].value <= threshold=3.345447063446045
node_1: feature_name=GO:0031224, feature_id[49].value <= threshold=4.13287353515625
node_2: feature_name=GO:0005740, feature_id[284].value <= threshold=8.881624698638916
node_3: feature_name=GO:0005615, feature_id[44].value <= threshold=13.688777923583984
node_4: feature_name=GO:0005789, feature_id[35].value <= threshold=4.351749658584595
node_5: feature_name=GO:0005622, feature_id[653].value > threshold=0.5248353481292725
node_147: feature_name=GO:0042060, feature_id[2090].value <= threshold=5.51347541809082
node_148: feature_name=GO:0044450, feature_id[686].value <= threshold=4.859929084777832
node_149: feature_name=GO:0005775, feature_id[697].value <= threshold=6.476799726486206
node_150: feature_name=GO:0005782, feature_id[172].value > threshold=7.303248643875122
node_430: feature_name=GO:0006357, feature_id[2057].value <= threshold=1.628096103668213
Class: 15
Rules_50, passed counts:13
node_0: feature_name=GO:0031981, feature_id[2119].value <= threshold=3.345447063446045
node_1: feature_name=GO:0031224, feature_id[49].value <= threshold=4.13287353515625
node_2: feature_name=GO:0005740, feature_id[284].value <= threshold=8.881624698638916
node_3: feature_name=GO:0005615, feature_id[44].value <= threshold=13.688777923583984
node_4: feature_name=GO:0005789, feature_id[35].value <= threshold=4.351749658584595
node_5: feature_name=GO:0005622, feature_id[653].value > threshold=0.5248353481292725
node_147: feature_name=GO:0042060, feature_id[2090].value <= threshold=5.51347541809082
node_148: feature_name=GO:0044450, feature_id[686].value <= threshold=4.859929084777832
node_149: feature_name=GO:0005775, feature_id[697].value <= threshold=6.476799726486206
node_150: feature_name=GO:0005782, feature_id[172].value <= threshold=7.303248643875122
node_151: feature_name=GO:0031982, feature_id[1147].value <= threshold=3.0279974937438965
node_152: feature_name=GO:0005654, feature_id[5].value <= threshold=0.8638119399547577
node_153: feature_name=GO:0090075, feature_id[1414].value <= threshold=1.4840071201324463
node_154: feature_name=GO:0043227, feature_id[1832].value > threshold=1.4349364638328552
node_198: feature_name=GO:0030864, feature_id[1305].value > threshold=0.39420145750045776
node_226: feature_name=GO:0043487, feature_id[654].value <= threshold=0.6675769686698914
Class: 14
Rules_51, passed counts:12
node_0: feature_name=GO:0031981, feature_id[2119].value > threshold=3.345447063446045
node_972: feature_name=GO:0005654, feature_id[5].value > threshold=21.758508682250977
node_1364: feature_name=GO:0016072, feature_id[27].value <= threshold=89.4444465637207
node_1365: feature_name=ENSP00000345895, feature_id[777].value > threshold=931.0
node_1513: feature_name=GO:0043527, feature_id[392].value <= threshold=0.7264579832553864
Class: 12
Rules_52, passed counts:12
node_0: feature_name=GO:0031981, feature_id[2119].value > threshold=3.345447063446045
node_972: feature_name=GO:0005654, feature_id[5].value <= threshold=21.758508682250977
node_973: feature_name=GO:0005740, feature_id[284].value <= threshold=5.512898206710815
node_974: feature_name=GO:1901681, feature_id[118].value <= threshold=5.9709532260894775
node_975: feature_name=ENSP00000402733, feature_id[785].value <= threshold=158.5
node_976: feature_name=GO:0031982, feature_id[1147].value > threshold=2.8181272745132446
node_1114: feature_name=hsa04062, feature_id[1424].value > threshold=9.383895874023438
node_1218: feature_name=GO:0031701, feature_id[2414].value > threshold=0.7867408096790314
node_1226: feature_name=GO:0061045, feature_id[466].value > threshold=1.0033793449401855
node_1234: feature_name=GO:0030159, feature_id[2437].value > threshold=0.22723620384931564
node_1242: feature_name=GO:0031060, feature_id[152].value > threshold=2.3832846879959106
node_1254: feature_name=GO:0010193, feature_id[1609].value <= threshold=3.2254157066345215
Class: 1
Rules_53, passed counts:12
node_0: feature_name=GO:0031981, feature_id[2119].value > threshold=3.345447063446045
node_972: feature_name=GO:0005654, feature_id[5].value <= threshold=21.758508682250977
node_973: feature_name=GO:0005740, feature_id[284].value <= threshold=5.512898206710815
node_974: feature_name=GO:1901681, feature_id[118].value <= threshold=5.9709532260894775
node_975: feature_name=ENSP00000402733, feature_id[785].value <= threshold=158.5
node_976: feature_name=GO:0031982, feature_id[1147].value > threshold=2.8181272745132446
node_1114: feature_name=hsa04062, feature_id[1424].value > threshold=9.383895874023438
node_1218: feature_name=GO:0031701, feature_id[2414].value > threshold=0.7867408096790314
node_1226: feature_name=GO:0061045, feature_id[466].value > threshold=1.0033793449401855
node_1234: feature_name=GO:0030159, feature_id[2437].value > threshold=0.22723620384931564
node_1242: feature_name=GO:0031060, feature_id[152].value <= threshold=2.3832846879959106
node_1243: feature_name=GO:0098772, feature_id[2303].value <= threshold=19.238283157348633
node_1244: feature_name=GO:0046689, feature_id[2036].value > threshold=0.5488510876893997
Class: 3
Rules_54, passed counts:12
node_0: feature_name=GO:0031981, feature_id[2119].value > threshold=3.345447063446045
node_972: feature_name=GO:0005654, feature_id[5].value <= threshold=21.758508682250977
node_973: feature_name=GO:0005740, feature_id[284].value <= threshold=5.512898206710815
node_974: feature_name=GO:1901681, feature_id[118].value <= threshold=5.9709532260894775
node_975: feature_name=ENSP00000402733, feature_id[785].value <= threshold=158.5
node_976: feature_name=GO:0031982, feature_id[1147].value > threshold=2.8181272745132446
node_1114: feature_name=hsa04062, feature_id[1424].value > threshold=9.383895874023438
node_1218: feature_name=GO:0031701, feature_id[2414].value > threshold=0.7867408096790314
node_1226: feature_name=GO:0061045, feature_id[466].value <= threshold=1.0033793449401855
node_1227: feature_name=GO:1903522, feature_id[849].value > threshold=2.159880757331848
Class: 14
Rules_55, passed counts:12
node_0: feature_name=GO:0031981, feature_id[2119].value > threshold=3.345447063446045
node_972: feature_name=GO:0005654, feature_id[5].value <= threshold=21.758508682250977
node_973: feature_name=GO:0005740, feature_id[284].value <= threshold=5.512898206710815
node_974: feature_name=GO:1901681, feature_id[118].value <= threshold=5.9709532260894775
node_975: feature_name=ENSP00000402733, feature_id[785].value <= threshold=158.5
node_976: feature_name=GO:0031982, feature_id[1147].value <= threshold=2.8181272745132446
node_977: feature_name=GO:0006457, feature_id[744].value > threshold=0.9998398125171661
node_1065: feature_name=GO:0030055, feature_id[1795].value > threshold=3.7412357330322266
node_1103: feature_name=hsa00010, feature_id[397].value <= threshold=1.0696383714675903
node_1104: feature_name=GO:0031386, feature_id[2424].value <= threshold=0.5290177762508392
node_1105: feature_name=GO:0016591, feature_id[161].value <= threshold=0.7729807198047638
Class: 1
Rules_56, passed counts:12
node_0: feature_name=GO:0031981, feature_id[2119].value <= threshold=3.345447063446045
node_1: feature_name=GO:0031224, feature_id[49].value > threshold=4.13287353515625
node_813: feature_name=GO:0005886, feature_id[6].value > threshold=3.0984761714935303
node_841: feature_name=GO:0004896, feature_id[620].value <= threshold=26.056782722473145
node_842: feature_name=GO:0016486, feature_id[752].value <= threshold=6.845839262008667
node_843: feature_name=ENSP00000382166, feature_id[1331].value > threshold=801.0
Class: 7
Rules_57, passed counts:12
node_0: feature_name=GO:0031981, feature_id[2119].value <= threshold=3.345447063446045
node_1: feature_name=GO:0031224, feature_id[49].value <= threshold=4.13287353515625
node_2: feature_name=GO:0005740, feature_id[284].value <= threshold=8.881624698638916
node_3: feature_name=GO:0005615, feature_id[44].value > threshold=13.688777923583984
node_647: feature_name=GO:1901265, feature_id[2299].value <= threshold=4.518867015838623
node_648: feature_name=GO:0005773, feature_id[905].value <= threshold=15.640989780426025
node_649: feature_name=GO:0050854, feature_id[1908].value > threshold=1.7438790202140808
node_723: feature_name=GO:0006111, feature_id[2038].value <= threshold=3.273577094078064
node_724: feature_name=GO:0030135, feature_id[1885].value <= threshold=5.1349064111709595
Class: 1
Rules_58, passed counts:12
node_0: feature_name=GO:0031981, feature_id[2119].value <= threshold=3.345447063446045
node_1: feature_name=GO:0031224, feature_id[49].value <= threshold=4.13287353515625
node_2: feature_name=GO:0005740, feature_id[284].value <= threshold=8.881624698638916
node_3: feature_name=GO:0005615, feature_id[44].value <= threshold=13.688777923583984
node_4: feature_name=GO:0005789, feature_id[35].value <= threshold=4.351749658584595
node_5: feature_name=GO:0005622, feature_id[653].value > threshold=0.5248353481292725
node_147: feature_name=GO:0042060, feature_id[2090].value <= threshold=5.51347541809082
node_148: feature_name=GO:0044450, feature_id[686].value <= threshold=4.859929084777832
node_149: feature_name=GO:0005775, feature_id[697].value <= threshold=6.476799726486206
node_150: feature_name=GO:0005782, feature_id[172].value <= threshold=7.303248643875122
node_151: feature_name=GO:0031982, feature_id[1147].value <= threshold=3.0279974937438965
node_152: feature_name=GO:0005654, feature_id[5].value <= threshold=0.8638119399547577
node_153: feature_name=GO:0090075, feature_id[1414].value > threshold=1.4840071201324463
node_237: feature_name=GO:0033047, feature_id[846].value <= threshold=1.0147578418254852
Class: 1
Rules_59, passed counts:12
node_0: feature_name=GO:0031981, feature_id[2119].value <= threshold=3.345447063446045
node_1: feature_name=GO:0031224, feature_id[49].value <= threshold=4.13287353515625
node_2: feature_name=GO:0005740, feature_id[284].value <= threshold=8.881624698638916
node_3: feature_name=GO:0005615, feature_id[44].value <= threshold=13.688777923583984
node_4: feature_name=GO:0005789, feature_id[35].value <= threshold=4.351749658584595
node_5: feature_name=GO:0005622, feature_id[653].value <= threshold=0.5248353481292725
node_6: feature_name=GO:0005576, feature_id[1906].value > threshold=1.2043101787567139
node_64: feature_name=GO:0031224, feature_id[49].value > threshold=0.5454491078853607
node_92: feature_name=GO:0007043, feature_id[2082].value <= threshold=1.0435206890106201
node_93: feature_name=GO:0072006, feature_id[1294].value <= threshold=1.6426923871040344
node_94: feature_name=GO:0048771, feature_id[885].value <= threshold=0.9614174067974091
node_95: feature_name=GO:0031325, feature_id[2016].value <= threshold=0.48125332593917847
node_96: feature_name=GO:0035091, feature_id[2389].value <= threshold=0.16414682567119598
node_97: feature_name=GO:0046914, feature_id[1074].value > threshold=0.0001701024448266253
Class: 1
Rules_60, passed counts:11
node_0: feature_name=GO:0031981, feature_id[2119].value > threshold=3.345447063446045
node_972: feature_name=GO:0005654, feature_id[5].value > threshold=21.758508682250977
node_1364: feature_name=GO:0016072, feature_id[27].value <= threshold=89.4444465637207
node_1365: feature_name=ENSP00000345895, feature_id[777].value <= threshold=931.0
node_1366: feature_name=GO:0070727, feature_id[1391].value <= threshold=22.0843563079834
node_1367: feature_name=GO:0006364, feature_id[1026].value > threshold=9.241945266723633
node_1449: feature_name=GO:0006370, feature_id[431].value <= threshold=4.604738473892212
node_1450: feature_name=GO:0016607, feature_id[350].value <= threshold=22.701272010803223
node_1451: feature_name=GO:0008289, feature_id[1243].value <= threshold=0.00707681430503726
node_1452: feature_name=GO:0032786, feature_id[759].value > threshold=1.3045145869255066
node_1458: feature_name=GO:0034109, feature_id[2059].value > threshold=0.00020691451209131628
Class: 13
Rules_61, passed counts:11
node_0: feature_name=GO:0031981, feature_id[2119].value <= threshold=3.345447063446045
node_1: feature_name=GO:0031224, feature_id[49].value > threshold=4.13287353515625
node_813: feature_name=GO:0005886, feature_id[6].value > threshold=3.0984761714935303
node_841: feature_name=GO:0004896, feature_id[620].value <= threshold=26.056782722473145
node_842: feature_name=GO:0016486, feature_id[752].value <= threshold=6.845839262008667
node_843: feature_name=ENSP00000382166, feature_id[1331].value <= threshold=801.0
node_844: feature_name=GO:0007043, feature_id[2082].value <= threshold=14.146918773651123
node_845: feature_name=GO:0080171, feature_id[572].value <= threshold=2.463062047958374
node_846: feature_name=GO:0031975, feature_id[1].value <= threshold=8.384459972381592
node_847: feature_name=ENSP00000165524, feature_id[1552].value > threshold=210.0
node_939: feature_name=GO:0098858, feature_id[1750].value <= threshold=0.3301696628332138
node_940: feature_name=GO:0022803, feature_id[596].value <= threshold=1.1760205328464508
Class: 7
Rules_62, passed counts:11
node_0: feature_name=GO:0031981, feature_id[2119].value <= threshold=3.345447063446045
node_1: feature_name=GO:0031224, feature_id[49].value <= threshold=4.13287353515625
node_2: feature_name=GO:0005740, feature_id[284].value > threshold=8.881624698638916
node_756: feature_name=GO:0031975, feature_id[1].value <= threshold=20.009872436523438
node_757: feature_name=GO:0031903, feature_id[404].value <= threshold=7.790183782577515
node_758: feature_name=GO:0008144, feature_id[1530].value > threshold=2.1574209928512573
node_774: feature_name=GO:0044249, feature_id[1739].value > threshold=20.550721168518066
node_792: feature_name=GO:0070613, feature_id[927].value <= threshold=0.4348871558904648
Class: 3
Rules_63, passed counts:11
node_0: feature_name=GO:0031981, feature_id[2119].value <= threshold=3.345447063446045
node_1: feature_name=GO:0031224, feature_id[49].value <= threshold=4.13287353515625
node_2: feature_name=GO:0005740, feature_id[284].value <= threshold=8.881624698638916
node_3: feature_name=GO:0005615, feature_id[44].value <= threshold=13.688777923583984
node_4: feature_name=GO:0005789, feature_id[35].value > threshold=4.351749658584595
node_574: feature_name=GO:0098869, feature_id[896].value <= threshold=10.510667324066162
node_575: feature_name=GO:0031267, feature_id[1752].value > threshold=0.33772628009319305
node_603: feature_name=GO:0031984, feature_id[181].value <= threshold=23.68123149871826
node_604: feature_name=GO:0044212, feature_id[2354].value <= threshold=0.0004584707785397768
node_605: feature_name=GO:0046034, feature_id[38].value <= threshold=1.8615294694900513
Class: 1
Rules_64, passed counts:11
node_0: feature_name=GO:0031981, feature_id[2119].value <= threshold=3.345447063446045
node_1: feature_name=GO:0031224, feature_id[49].value <= threshold=4.13287353515625
node_2: feature_name=GO:0005740, feature_id[284].value <= threshold=8.881624698638916
node_3: feature_name=GO:0005615, feature_id[44].value <= threshold=13.688777923583984
node_4: feature_name=GO:0005789, feature_id[35].value <= threshold=4.351749658584595
node_5: feature_name=GO:0005622, feature_id[653].value > threshold=0.5248353481292725
node_147: feature_name=GO:0042060, feature_id[2090].value > threshold=5.51347541809082
node_439: feature_name=GO:0001071, feature_id[1851].value <= threshold=1.8319361805915833
node_440: feature_name=GO:0016021, feature_id[25].value <= threshold=0.1043098196387291
node_441: feature_name=GO:0000323, feature_id[1929].value > threshold=0.37306685745716095
node_459: feature_name=GO:0061462, feature_id[1464].value > threshold=0.3775480091571808
node_483: feature_name=GO:0031907, feature_id[840].value <= threshold=0.2927144914865494
node_484: feature_name=GO:0007270, feature_id[1210].value > threshold=1.6331454515457153
node_490: feature_name=GO:0009952, feature_id[1113].value <= threshold=1.1220366656780243
Class: 1
Rules_65, passed counts:11
node_0: feature_name=GO:0031981, feature_id[2119].value <= threshold=3.345447063446045
node_1: feature_name=GO:0031224, feature_id[49].value <= threshold=4.13287353515625
node_2: feature_name=GO:0005740, feature_id[284].value <= threshold=8.881624698638916
node_3: feature_name=GO:0005615, feature_id[44].value <= threshold=13.688777923583984
node_4: feature_name=GO:0005789, feature_id[35].value <= threshold=4.351749658584595
node_5: feature_name=GO:0005622, feature_id[653].value > threshold=0.5248353481292725
node_147: feature_name=GO:0042060, feature_id[2090].value <= threshold=5.51347541809082
node_148: feature_name=GO:0044450, feature_id[686].value <= threshold=4.859929084777832
node_149: feature_name=GO:0005775, feature_id[697].value <= threshold=6.476799726486206
node_150: feature_name=GO:0005782, feature_id[172].value <= threshold=7.303248643875122
node_151: feature_name=GO:0031982, feature_id[1147].value <= threshold=3.0279974937438965
node_152: feature_name=GO:0005654, feature_id[5].value <= threshold=0.8638119399547577
node_153: feature_name=GO:0090075, feature_id[1414].value <= threshold=1.4840071201324463
node_154: feature_name=GO:0043227, feature_id[1832].value <= threshold=1.4349364638328552
node_155: feature_name=GO:0003015, feature_id[1546].value > threshold=0.6516309976577759
node_195: feature_name=GO:0006813, feature_id[1025].value <= threshold=4.298511981964111
Class: 1
Rules_66, passed counts:10
node_0: feature_name=GO:0031981, feature_id[2119].value > threshold=3.345447063446045
node_972: feature_name=GO:0005654, feature_id[5].value <= threshold=21.758508682250977
node_973: feature_name=GO:0005740, feature_id[284].value <= threshold=5.512898206710815
node_974: feature_name=GO:1901681, feature_id[118].value <= threshold=5.9709532260894775
node_975: feature_name=ENSP00000402733, feature_id[785].value <= threshold=158.5
node_976: feature_name=GO:0031982, feature_id[1147].value > threshold=2.8181272745132446
node_1114: feature_name=hsa04062, feature_id[1424].value <= threshold=9.383895874023438
node_1115: feature_name=GO:0005789, feature_id[35].value > threshold=2.9961074590682983
node_1197: feature_name=GO:0043228, feature_id[50].value <= threshold=14.111585140228271
node_1198: feature_name=GO:0006887, feature_id[2004].value <= threshold=1.2059575319290161
Class: 5
Rules_67, passed counts:10
node_0: feature_name=GO:0031981, feature_id[2119].value > threshold=3.345447063446045
node_972: feature_name=GO:0005654, feature_id[5].value <= threshold=21.758508682250977
node_973: feature_name=GO:0005740, feature_id[284].value <= threshold=5.512898206710815
node_974: feature_name=GO:1901681, feature_id[118].value <= threshold=5.9709532260894775
node_975: feature_name=ENSP00000402733, feature_id[785].value <= threshold=158.5
node_976: feature_name=GO:0031982, feature_id[1147].value <= threshold=2.8181272745132446
node_977: feature_name=GO:0006457, feature_id[744].value <= threshold=0.9998398125171661
node_978: feature_name=GO:0016070, feature_id[1224].value <= threshold=7.688246250152588
node_979: feature_name=GO:0043169, feature_id[2364].value <= threshold=4.178987741470337
node_980: feature_name=GO:0000242, feature_id[1725].value <= threshold=2.233276605606079
node_981: feature_name=GO:0051568, feature_id[416].value <= threshold=2.3675540685653687
node_982: feature_name=GO:0055086, feature_id[312].value <= threshold=0.02191766630858183
node_983: feature_name=GO:0018212, feature_id[2453].value <= threshold=0.2432345449924469
node_984: feature_name=GO:0044033, feature_id[613].value > threshold=0.29172636568546295
Class: 14
Rules_68, passed counts:10
node_0: feature_name=GO:0031981, feature_id[2119].value <= threshold=3.345447063446045
node_1: feature_name=GO:0031224, feature_id[49].value > threshold=4.13287353515625
node_813: feature_name=GO:0005886, feature_id[6].value > threshold=3.0984761714935303
node_841: feature_name=GO:0004896, feature_id[620].value <= threshold=26.056782722473145
node_842: feature_name=GO:0016486, feature_id[752].value <= threshold=6.845839262008667
node_843: feature_name=ENSP00000382166, feature_id[1331].value <= threshold=801.0
node_844: feature_name=GO:0007043, feature_id[2082].value > threshold=14.146918773651123
node_952: feature_name=hsa04071, feature_id[1878].value <= threshold=2.569099545478821
Class: 2
Rules_69, passed counts:10
node_0: feature_name=GO:0031981, feature_id[2119].value <= threshold=3.345447063446045
node_1: feature_name=GO:0031224, feature_id[49].value > threshold=4.13287353515625
node_813: feature_name=GO:0005886, feature_id[6].value > threshold=3.0984761714935303
node_841: feature_name=GO:0004896, feature_id[620].value <= threshold=26.056782722473145
node_842: feature_name=GO:0016486, feature_id[752].value <= threshold=6.845839262008667
node_843: feature_name=ENSP00000382166, feature_id[1331].value <= threshold=801.0
node_844: feature_name=GO:0007043, feature_id[2082].value <= threshold=14.146918773651123
node_845: feature_name=GO:0080171, feature_id[572].value <= threshold=2.463062047958374
node_846: feature_name=GO:0031975, feature_id[1].value <= threshold=8.384459972381592
node_847: feature_name=ENSP00000165524, feature_id[1552].value > threshold=210.0
node_939: feature_name=GO:0098858, feature_id[1750].value > threshold=0.3301696628332138
Class: 1
Rules_70, passed counts:10
node_0: feature_name=GO:0031981, feature_id[2119].value <= threshold=3.345447063446045
node_1: feature_name=GO:0031224, feature_id[49].value <= threshold=4.13287353515625
node_2: feature_name=GO:0005740, feature_id[284].value <= threshold=8.881624698638916
node_3: feature_name=GO:0005615, feature_id[44].value <= threshold=13.688777923583984
node_4: feature_name=GO:0005789, feature_id[35].value > threshold=4.351749658584595
node_574: feature_name=GO:0098869, feature_id[896].value <= threshold=10.510667324066162
node_575: feature_name=GO:0031267, feature_id[1752].value > threshold=0.33772628009319305
node_603: feature_name=GO:0031984, feature_id[181].value > threshold=23.68123149871826
node_641: feature_name=GO:0035587, feature_id[837].value <= threshold=0.15636811777949333
Class: 9
Rules_71, passed counts:10
node_0: feature_name=GO:0031981, feature_id[2119].value <= threshold=3.345447063446045
node_1: feature_name=GO:0031224, feature_id[49].value <= threshold=4.13287353515625
node_2: feature_name=GO:0005740, feature_id[284].value <= threshold=8.881624698638916
node_3: feature_name=GO:0005615, feature_id[44].value <= threshold=13.688777923583984
node_4: feature_name=GO:0005789, feature_id[35].value > threshold=4.351749658584595
node_574: feature_name=GO:0098869, feature_id[896].value <= threshold=10.510667324066162
node_575: feature_name=GO:0031267, feature_id[1752].value > threshold=0.33772628009319305
node_603: feature_name=GO:0031984, feature_id[181].value <= threshold=23.68123149871826
node_604: feature_name=GO:0044212, feature_id[2354].value > threshold=0.0004584707785397768
node_612: feature_name=GO:0050871, feature_id[2040].value > threshold=0.24299230426549911
node_632: feature_name=GO:0032947, feature_id[2402].value <= threshold=0.6380695700645447
node_633: feature_name=GO:0016758, feature_id[395].value > threshold=0.026003479957580566
Class: 5
Rules_72, passed counts:10
node_0: feature_name=GO:0031981, feature_id[2119].value <= threshold=3.345447063446045
node_1: feature_name=GO:0031224, feature_id[49].value <= threshold=4.13287353515625
node_2: feature_name=GO:0005740, feature_id[284].value <= threshold=8.881624698638916
node_3: feature_name=GO:0005615, feature_id[44].value <= threshold=13.688777923583984
node_4: feature_name=GO:0005789, feature_id[35].value <= threshold=4.351749658584595
node_5: feature_name=GO:0005622, feature_id[653].value > threshold=0.5248353481292725
node_147: feature_name=GO:0042060, feature_id[2090].value <= threshold=5.51347541809082
node_148: feature_name=GO:0044450, feature_id[686].value <= threshold=4.859929084777832
node_149: feature_name=GO:0005775, feature_id[697].value <= threshold=6.476799726486206
node_150: feature_name=GO:0005782, feature_id[172].value <= threshold=7.303248643875122
node_151: feature_name=GO:0031982, feature_id[1147].value > threshold=3.0279974937438965
node_305: feature_name=GO:0016021, feature_id[25].value > threshold=0.018159030005335808
node_377: feature_name=GO:0048705, feature_id[1058].value > threshold=0.7537184953689575
node_417: feature_name=GO:0022834, feature_id[2441].value <= threshold=0.2655390575528145
node_418: feature_name=GO:0031974, feature_id[23].value <= threshold=2.6528557538986206
node_419: feature_name=GO:0015934, feature_id[1989].value <= threshold=0.1149054542183876
Class: 7
Rules_73, passed counts:10
node_0: feature_name=GO:0031981, feature_id[2119].value <= threshold=3.345447063446045
node_1: feature_name=GO:0031224, feature_id[49].value <= threshold=4.13287353515625
node_2: feature_name=GO:0005740, feature_id[284].value <= threshold=8.881624698638916
node_3: feature_name=GO:0005615, feature_id[44].value <= threshold=13.688777923583984
node_4: feature_name=GO:0005789, feature_id[35].value <= threshold=4.351749658584595
node_5: feature_name=GO:0005622, feature_id[653].value > threshold=0.5248353481292725
node_147: feature_name=GO:0042060, feature_id[2090].value <= threshold=5.51347541809082
node_148: feature_name=GO:0044450, feature_id[686].value <= threshold=4.859929084777832
node_149: feature_name=GO:0005775, feature_id[697].value <= threshold=6.476799726486206
node_150: feature_name=GO:0005782, feature_id[172].value <= threshold=7.303248643875122
node_151: feature_name=GO:0031982, feature_id[1147].value > threshold=3.0279974937438965
node_305: feature_name=GO:0016021, feature_id[25].value <= threshold=0.018159030005335808
node_306: feature_name=GO:0030055, feature_id[1795].value > threshold=1.5378645062446594
node_340: feature_name=GO:1902115, feature_id[1193].value <= threshold=3.1583151817321777
node_341: feature_name=GO:0090288, feature_id[1635].value <= threshold=0.722059577703476
node_342: feature_name=GO:0030168, feature_id[1715].value > threshold=2.2021772861480713
node_350: feature_name=GO:0034332, feature_id[1794].value <= threshold=6.507864236831665
Class: 3
Rules_74, passed counts:10
node_0: feature_name=GO:0031981, feature_id[2119].value <= threshold=3.345447063446045
node_1: feature_name=GO:0031224, feature_id[49].value <= threshold=4.13287353515625
node_2: feature_name=GO:0005740, feature_id[284].value <= threshold=8.881624698638916
node_3: feature_name=GO:0005615, feature_id[44].value <= threshold=13.688777923583984
node_4: feature_name=GO:0005789, feature_id[35].value <= threshold=4.351749658584595
node_5: feature_name=GO:0005622, feature_id[653].value > threshold=0.5248353481292725
node_147: feature_name=GO:0042060, feature_id[2090].value <= threshold=5.51347541809082
node_148: feature_name=GO:0044450, feature_id[686].value <= threshold=4.859929084777832
node_149: feature_name=GO:0005775, feature_id[697].value <= threshold=6.476799726486206
node_150: feature_name=GO:0005782, feature_id[172].value <= threshold=7.303248643875122
node_151: feature_name=GO:0031982, feature_id[1147].value <= threshold=3.0279974937438965
node_152: feature_name=GO:0005654, feature_id[5].value > threshold=0.8638119399547577
node_240: feature_name=GO:0016874, feature_id[2469].value > threshold=1.7830774784088135
node_298: feature_name=GO:0033158, feature_id[1883].value <= threshold=0.5304424613714218
Class: 3
Rules_75, passed counts:10
node_0: feature_name=GO:0031981, feature_id[2119].value <= threshold=3.345447063446045
node_1: feature_name=GO:0031224, feature_id[49].value <= threshold=4.13287353515625
node_2: feature_name=GO:0005740, feature_id[284].value <= threshold=8.881624698638916
node_3: feature_name=GO:0005615, feature_id[44].value <= threshold=13.688777923583984
node_4: feature_name=GO:0005789, feature_id[35].value <= threshold=4.351749658584595
node_5: feature_name=GO:0005622, feature_id[653].value > threshold=0.5248353481292725
node_147: feature_name=GO:0042060, feature_id[2090].value <= threshold=5.51347541809082
node_148: feature_name=GO:0044450, feature_id[686].value <= threshold=4.859929084777832
node_149: feature_name=GO:0005775, feature_id[697].value <= threshold=6.476799726486206
node_150: feature_name=GO:0005782, feature_id[172].value <= threshold=7.303248643875122
node_151: feature_name=GO:0031982, feature_id[1147].value <= threshold=3.0279974937438965
node_152: feature_name=GO:0005654, feature_id[5].value <= threshold=0.8638119399547577
node_153: feature_name=GO:0090075, feature_id[1414].value <= threshold=1.4840071201324463
node_154: feature_name=GO:0043227, feature_id[1832].value > threshold=1.4349364638328552
node_198: feature_name=GO:0030864, feature_id[1305].value <= threshold=0.39420145750045776
node_199: feature_name=GO:0030521, feature_id[407].value > threshold=0.0038972601760178804
node_215: feature_name=GO:0016667, feature_id[597].value <= threshold=0.000917409488465637
Class: 3
Rules_76, passed counts:10
node_0: feature_name=GO:0031981, feature_id[2119].value <= threshold=3.345447063446045
node_1: feature_name=GO:0031224, feature_id[49].value <= threshold=4.13287353515625
node_2: feature_name=GO:0005740, feature_id[284].value <= threshold=8.881624698638916
node_3: feature_name=GO:0005615, feature_id[44].value <= threshold=13.688777923583984
node_4: feature_name=GO:0005789, feature_id[35].value <= threshold=4.351749658584595
node_5: feature_name=GO:0005622, feature_id[653].value > threshold=0.5248353481292725
node_147: feature_name=GO:0042060, feature_id[2090].value <= threshold=5.51347541809082
node_148: feature_name=GO:0044450, feature_id[686].value <= threshold=4.859929084777832
node_149: feature_name=GO:0005775, feature_id[697].value <= threshold=6.476799726486206
node_150: feature_name=GO:0005782, feature_id[172].value <= threshold=7.303248643875122
node_151: feature_name=GO:0031982, feature_id[1147].value <= threshold=3.0279974937438965
node_152: feature_name=GO:0005654, feature_id[5].value <= threshold=0.8638119399547577
node_153: feature_name=GO:0090075, feature_id[1414].value <= threshold=1.4840071201324463
node_154: feature_name=GO:0043227, feature_id[1832].value <= threshold=1.4349364638328552
node_155: feature_name=GO:0003015, feature_id[1546].value <= threshold=0.6516309976577759
node_156: feature_name=hsa04915, feature_id[1847].value <= threshold=0.5151947736740112
node_157: feature_name=GO:0055085, feature_id[292].value <= threshold=0.08155807480216026
node_158: feature_name=GO:0008201, feature_id[16].value <= threshold=0.07866968959569931
node_159: feature_name=GO:0031090, feature_id[2].value > threshold=0.0016068387776613235
Class: 1
Rules_77, passed counts:9
node_0: feature_name=GO:0031981, feature_id[2119].value > threshold=3.345447063446045
node_972: feature_name=GO:0005654, feature_id[5].value > threshold=21.758508682250977
node_1364: feature_name=GO:0016072, feature_id[27].value <= threshold=89.4444465637207
node_1365: feature_name=ENSP00000345895, feature_id[777].value <= threshold=931.0
node_1366: feature_name=GO:0070727, feature_id[1391].value <= threshold=22.0843563079834
node_1367: feature_name=GO:0006364, feature_id[1026].value > threshold=9.241945266723633
node_1449: feature_name=GO:0006370, feature_id[431].value <= threshold=4.604738473892212
node_1450: feature_name=GO:0016607, feature_id[350].value <= threshold=22.701272010803223
node_1451: feature_name=GO:0008289, feature_id[1243].value > threshold=0.00707681430503726
node_1461: feature_name=GO:0004518, feature_id[225].value <= threshold=14.640867233276367
Class: 3
Rules_78, passed counts:9
node_0: feature_name=GO:0031981, feature_id[2119].value > threshold=3.345447063446045
node_972: feature_name=GO:0005654, feature_id[5].value <= threshold=21.758508682250977
node_973: feature_name=GO:0005740, feature_id[284].value <= threshold=5.512898206710815
node_974: feature_name=GO:1901681, feature_id[118].value <= threshold=5.9709532260894775
node_975: feature_name=ENSP00000402733, feature_id[785].value <= threshold=158.5
node_976: feature_name=GO:0031982, feature_id[1147].value <= threshold=2.8181272745132446
node_977: feature_name=GO:0006457, feature_id[744].value <= threshold=0.9998398125171661
node_978: feature_name=GO:0016070, feature_id[1224].value <= threshold=7.688246250152588
node_979: feature_name=GO:0043169, feature_id[2364].value > threshold=4.178987741470337
node_1025: feature_name=GO:0016604, feature_id[32].value > threshold=0.5494363307952881
node_1033: feature_name=GO:0010558, feature_id[125].value > threshold=0.6713249608874321
Class: 3
Rules_79, passed counts:9
node_0: feature_name=GO:0031981, feature_id[2119].value <= threshold=3.345447063446045
node_1: feature_name=GO:0031224, feature_id[49].value <= threshold=4.13287353515625
node_2: feature_name=GO:0005740, feature_id[284].value <= threshold=8.881624698638916
node_3: feature_name=GO:0005615, feature_id[44].value > threshold=13.688777923583984
node_647: feature_name=GO:1901265, feature_id[2299].value > threshold=4.518867015838623
node_733: feature_name=GO:0015629, feature_id[1048].value > threshold=0.3092826306819916
node_735: feature_name=GO:0031995, feature_id[2407].value > threshold=0.6221152245998383
node_739: feature_name=GO:0099600, feature_id[203].value <= threshold=5.9081597328186035
node_740: feature_name=GO:0031639, feature_id[1977].value > threshold=0.9372325539588928
node_750: feature_name=GO:0044437, feature_id[1084].value <= threshold=12.429001331329346
Class: 7
Rules_80, passed counts:9
node_0: feature_name=GO:0031981, feature_id[2119].value <= threshold=3.345447063446045
node_1: feature_name=GO:0031224, feature_id[49].value <= threshold=4.13287353515625
node_2: feature_name=GO:0005740, feature_id[284].value <= threshold=8.881624698638916
node_3: feature_name=GO:0005615, feature_id[44].value > threshold=13.688777923583984
node_647: feature_name=GO:1901265, feature_id[2299].value <= threshold=4.518867015838623
node_648: feature_name=GO:0005773, feature_id[905].value > threshold=15.640989780426025
node_730: feature_name=GO:0009952, feature_id[1113].value <= threshold=5.9987921714782715
Class: 16
Rules_81, passed counts:9
node_0: feature_name=GO:0031981, feature_id[2119].value <= threshold=3.345447063446045
node_1: feature_name=GO:0031224, feature_id[49].value <= threshold=4.13287353515625
node_2: feature_name=GO:0005740, feature_id[284].value <= threshold=8.881624698638916
node_3: feature_name=GO:0005615, feature_id[44].value <= threshold=13.688777923583984
node_4: feature_name=GO:0005789, feature_id[35].value <= threshold=4.351749658584595
node_5: feature_name=GO:0005622, feature_id[653].value > threshold=0.5248353481292725
node_147: feature_name=GO:0042060, feature_id[2090].value > threshold=5.51347541809082
node_439: feature_name=GO:0001071, feature_id[1851].value <= threshold=1.8319361805915833
node_440: feature_name=GO:0016021, feature_id[25].value > threshold=0.1043098196387291
node_502: feature_name=GO:0009059, feature_id[1357].value > threshold=1.1871411204338074
node_518: feature_name=GO:0005581, feature_id[1754].value <= threshold=2.0589284896850586
node_519: feature_name=GO:0016758, feature_id[395].value > threshold=0.027180155273526907
node_527: feature_name=GO:0043547, feature_id[1295].value > threshold=0.3471320867538452
node_541: feature_name=GO:0090646, feature_id[1956].value <= threshold=0.49935999512672424
Class: 1
Rules_82, passed counts:9
node_0: feature_name=GO:0031981, feature_id[2119].value <= threshold=3.345447063446045
node_1: feature_name=GO:0031224, feature_id[49].value <= threshold=4.13287353515625
node_2: feature_name=GO:0005740, feature_id[284].value <= threshold=8.881624698638916
node_3: feature_name=GO:0005615, feature_id[44].value <= threshold=13.688777923583984
node_4: feature_name=GO:0005789, feature_id[35].value <= threshold=4.351749658584595
node_5: feature_name=GO:0005622, feature_id[653].value > threshold=0.5248353481292725
node_147: feature_name=GO:0042060, feature_id[2090].value <= threshold=5.51347541809082
node_148: feature_name=GO:0044450, feature_id[686].value <= threshold=4.859929084777832
node_149: feature_name=GO:0005775, feature_id[697].value <= threshold=6.476799726486206
node_150: feature_name=GO:0005782, feature_id[172].value <= threshold=7.303248643875122
node_151: feature_name=GO:0031982, feature_id[1147].value > threshold=3.0279974937438965
node_305: feature_name=GO:0016021, feature_id[25].value > threshold=0.018159030005335808
node_377: feature_name=GO:0048705, feature_id[1058].value <= threshold=0.7537184953689575
node_378: feature_name=GO:0031985, feature_id[781].value <= threshold=3.787782073020935
node_379: feature_name=GO:0031985, feature_id[781].value <= threshold=0.28676222264766693
node_380: feature_name=GO:0048770, feature_id[1283].value > threshold=1.8807093501091003
node_400: feature_name=GO:0006475, feature_id[482].value > threshold=0.11840827763080597
node_404: feature_name=GO:0071345, feature_id[1532].value <= threshold=2.818491816520691
Class: 1
Rules_83, passed counts:9
node_0: feature_name=GO:0031981, feature_id[2119].value <= threshold=3.345447063446045
node_1: feature_name=GO:0031224, feature_id[49].value <= threshold=4.13287353515625
node_2: feature_name=GO:0005740, feature_id[284].value <= threshold=8.881624698638916
node_3: feature_name=GO:0005615, feature_id[44].value <= threshold=13.688777923583984
node_4: feature_name=GO:0005789, feature_id[35].value <= threshold=4.351749658584595
node_5: feature_name=GO:0005622, feature_id[653].value > threshold=0.5248353481292725
node_147: feature_name=GO:0042060, feature_id[2090].value <= threshold=5.51347541809082
node_148: feature_name=GO:0044450, feature_id[686].value <= threshold=4.859929084777832
node_149: feature_name=GO:0005775, feature_id[697].value <= threshold=6.476799726486206
node_150: feature_name=GO:0005782, feature_id[172].value <= threshold=7.303248643875122
node_151: feature_name=GO:0031982, feature_id[1147].value > threshold=3.0279974937438965
node_305: feature_name=GO:0016021, feature_id[25].value <= threshold=0.018159030005335808
node_306: feature_name=GO:0030055, feature_id[1795].value > threshold=1.5378645062446594
node_340: feature_name=GO:1902115, feature_id[1193].value <= threshold=3.1583151817321777
node_341: feature_name=GO:0090288, feature_id[1635].value > threshold=0.722059577703476
node_353: feature_name=GO:0001935, feature_id[1696].value <= threshold=0.16139118000864983
node_354: feature_name=GO:0046794, feature_id[1961].value <= threshold=2.7120038270950317
Class: 1
Rules_84, passed counts:9
node_0: feature_name=GO:0031981, feature_id[2119].value <= threshold=3.345447063446045
node_1: feature_name=GO:0031224, feature_id[49].value <= threshold=4.13287353515625
node_2: feature_name=GO:0005740, feature_id[284].value <= threshold=8.881624698638916
node_3: feature_name=GO:0005615, feature_id[44].value <= threshold=13.688777923583984
node_4: feature_name=GO:0005789, feature_id[35].value <= threshold=4.351749658584595
node_5: feature_name=GO:0005622, feature_id[653].value > threshold=0.5248353481292725
node_147: feature_name=GO:0042060, feature_id[2090].value <= threshold=5.51347541809082
node_148: feature_name=GO:0044450, feature_id[686].value <= threshold=4.859929084777832
node_149: feature_name=GO:0005775, feature_id[697].value <= threshold=6.476799726486206
node_150: feature_name=GO:0005782, feature_id[172].value <= threshold=7.303248643875122
node_151: feature_name=GO:0031982, feature_id[1147].value <= threshold=3.0279974937438965
node_152: feature_name=GO:0005654, feature_id[5].value > threshold=0.8638119399547577
node_240: feature_name=GO:0016874, feature_id[2469].value <= threshold=1.7830774784088135
node_241: feature_name=GO:0006754, feature_id[453].value > threshold=0.029452571645379066
node_271: feature_name=hsa04020, feature_id[814].value > threshold=0.07888028770685196
node_275: feature_name=GO:0050810, feature_id[1810].value <= threshold=1.6984913349151611
node_276: feature_name=GO:0051983, feature_id[956].value > threshold=0.5070801973342896
node_290: feature_name=GO:0031975, feature_id[1].value <= threshold=0.5441759377717972
Class: 3
Rules_85, passed counts:9
node_0: feature_name=GO:0031981, feature_id[2119].value <= threshold=3.345447063446045
node_1: feature_name=GO:0031224, feature_id[49].value <= threshold=4.13287353515625
node_2: feature_name=GO:0005740, feature_id[284].value <= threshold=8.881624698638916
node_3: feature_name=GO:0005615, feature_id[44].value <= threshold=13.688777923583984
node_4: feature_name=GO:0005789, feature_id[35].value <= threshold=4.351749658584595
node_5: feature_name=GO:0005622, feature_id[653].value <= threshold=0.5248353481292725
node_6: feature_name=GO:0005576, feature_id[1906].value <= threshold=1.2043101787567139
node_7: feature_name=GO:0031981, feature_id[2119].value <= threshold=0.7463358044624329
node_8: feature_name=GO:0005813, feature_id[801].value > threshold=0.16729391366243362
node_22: feature_name=GO:0005887, feature_id[3].value <= threshold=0.2534034699201584
node_23: feature_name=GO:0002429, feature_id[1909].value <= threshold=0.2568628638982773
Class: 14
Rules_86, passed counts:8
node_0: feature_name=GO:0031981, feature_id[2119].value > threshold=3.345447063446045
node_972: feature_name=GO:0005654, feature_id[5].value > threshold=21.758508682250977
node_1364: feature_name=GO:0016072, feature_id[27].value <= threshold=89.4444465637207
node_1365: feature_name=ENSP00000345895, feature_id[777].value <= threshold=931.0
node_1366: feature_name=GO:0070727, feature_id[1391].value <= threshold=22.0843563079834
node_1367: feature_name=GO:0006364, feature_id[1026].value > threshold=9.241945266723633
node_1449: feature_name=GO:0006370, feature_id[431].value <= threshold=4.604738473892212
node_1450: feature_name=GO:0016607, feature_id[350].value > threshold=22.701272010803223
Class: 14
Rules_87, passed counts:8
node_0: feature_name=GO:0031981, feature_id[2119].value > threshold=3.345447063446045
node_972: feature_name=GO:0005654, feature_id[5].value <= threshold=21.758508682250977
node_973: feature_name=GO:0005740, feature_id[284].value <= threshold=5.512898206710815
node_974: feature_name=GO:1901681, feature_id[118].value <= threshold=5.9709532260894775
node_975: feature_name=ENSP00000402733, feature_id[785].value <= threshold=158.5
node_976: feature_name=GO:0031982, feature_id[1147].value > threshold=2.8181272745132446
node_1114: feature_name=hsa04062, feature_id[1424].value <= threshold=9.383895874023438
node_1115: feature_name=GO:0005789, feature_id[35].value <= threshold=2.9961074590682983
node_1116: feature_name=GO:0005875, feature_id[1421].value > threshold=0.2029493823647499
node_1156: feature_name=GO:0070585, feature_id[843].value <= threshold=1.7859351634979248
node_1157: feature_name=GO:0019882, feature_id[1606].value <= threshold=0.7277858853340149
node_1158: feature_name=GO:0030529, feature_id[1151].value > threshold=0.22072392888367176
Class: 14
Rules_88, passed counts:8
node_0: feature_name=GO:0031981, feature_id[2119].value <= threshold=3.345447063446045
node_1: feature_name=GO:0031224, feature_id[49].value <= threshold=4.13287353515625
node_2: feature_name=GO:0005740, feature_id[284].value <= threshold=8.881624698638916
node_3: feature_name=GO:0005615, feature_id[44].value <= threshold=13.688777923583984
node_4: feature_name=GO:0005789, feature_id[35].value <= threshold=4.351749658584595
node_5: feature_name=GO:0005622, feature_id[653].value > threshold=0.5248353481292725
node_147: feature_name=GO:0042060, feature_id[2090].value > threshold=5.51347541809082
node_439: feature_name=GO:0001071, feature_id[1851].value <= threshold=1.8319361805915833
node_440: feature_name=GO:0016021, feature_id[25].value <= threshold=0.1043098196387291
node_441: feature_name=GO:0000323, feature_id[1929].value > threshold=0.37306685745716095
node_459: feature_name=GO:0061462, feature_id[1464].value > threshold=0.3775480091571808
node_483: feature_name=GO:0031907, feature_id[840].value > threshold=0.2927144914865494
node_499: feature_name=GO:0002683, feature_id[2065].value > threshold=0.4073822945356369
Class: 3
Rules_89, passed counts:8
node_0: feature_name=GO:0031981, feature_id[2119].value <= threshold=3.345447063446045
node_1: feature_name=GO:0031224, feature_id[49].value <= threshold=4.13287353515625
node_2: feature_name=GO:0005740, feature_id[284].value <= threshold=8.881624698638916
node_3: feature_name=GO:0005615, feature_id[44].value <= threshold=13.688777923583984
node_4: feature_name=GO:0005789, feature_id[35].value <= threshold=4.351749658584595
node_5: feature_name=GO:0005622, feature_id[653].value > threshold=0.5248353481292725
node_147: feature_name=GO:0042060, feature_id[2090].value <= threshold=5.51347541809082
node_148: feature_name=GO:0044450, feature_id[686].value <= threshold=4.859929084777832
node_149: feature_name=GO:0005775, feature_id[697].value <= threshold=6.476799726486206
node_150: feature_name=GO:0005782, feature_id[172].value <= threshold=7.303248643875122
node_151: feature_name=GO:0031982, feature_id[1147].value <= threshold=3.0279974937438965
node_152: feature_name=GO:0005654, feature_id[5].value > threshold=0.8638119399547577
node_240: feature_name=GO:0016874, feature_id[2469].value <= threshold=1.7830774784088135
node_241: feature_name=GO:0006754, feature_id[453].value > threshold=0.029452571645379066
node_271: feature_name=hsa04020, feature_id[814].value <= threshold=0.07888028770685196
node_272: feature_name=GO:0051262, feature_id[441].value <= threshold=0.2390681877732277
Class: 14
Rules_90, passed counts:8
node_0: feature_name=GO:0031981, feature_id[2119].value <= threshold=3.345447063446045
node_1: feature_name=GO:0031224, feature_id[49].value <= threshold=4.13287353515625
node_2: feature_name=GO:0005740, feature_id[284].value <= threshold=8.881624698638916
node_3: feature_name=GO:0005615, feature_id[44].value <= threshold=13.688777923583984
node_4: feature_name=GO:0005789, feature_id[35].value <= threshold=4.351749658584595
node_5: feature_name=GO:0005622, feature_id[653].value > threshold=0.5248353481292725
node_147: feature_name=GO:0042060, feature_id[2090].value <= threshold=5.51347541809082
node_148: feature_name=GO:0044450, feature_id[686].value <= threshold=4.859929084777832
node_149: feature_name=GO:0005775, feature_id[697].value <= threshold=6.476799726486206
node_150: feature_name=GO:0005782, feature_id[172].value <= threshold=7.303248643875122
node_151: feature_name=GO:0031982, feature_id[1147].value <= threshold=3.0279974937438965
node_152: feature_name=GO:0005654, feature_id[5].value <= threshold=0.8638119399547577
node_153: feature_name=GO:0090075, feature_id[1414].value <= threshold=1.4840071201324463
node_154: feature_name=GO:0043227, feature_id[1832].value <= threshold=1.4349364638328552
node_155: feature_name=GO:0003015, feature_id[1546].value <= threshold=0.6516309976577759
node_156: feature_name=hsa04915, feature_id[1847].value > threshold=0.5151947736740112
node_192: feature_name=GO:0005576, feature_id[1906].value > threshold=0.06778359413146973
Class: 3
Rules_91, passed counts:7
node_0: feature_name=GO:0031981, feature_id[2119].value > threshold=3.345447063446045
node_972: feature_name=GO:0005654, feature_id[5].value > threshold=21.758508682250977
node_1364: feature_name=GO:0016072, feature_id[27].value <= threshold=89.4444465637207
node_1365: feature_name=ENSP00000345895, feature_id[777].value <= threshold=931.0
node_1366: feature_name=GO:0070727, feature_id[1391].value > threshold=22.0843563079834
node_1472: feature_name=GO:0042161, feature_id[1138].value > threshold=0.5664584338665009
node_1502: feature_name=GO:0032204, feature_id[217].value > threshold=4.350444793701172
Class: 3
Rules_92, passed counts:7
node_0: feature_name=GO:0031981, feature_id[2119].value > threshold=3.345447063446045
node_972: feature_name=GO:0005654, feature_id[5].value > threshold=21.758508682250977
node_1364: feature_name=GO:0016072, feature_id[27].value <= threshold=89.4444465637207
node_1365: feature_name=ENSP00000345895, feature_id[777].value <= threshold=931.0
node_1366: feature_name=GO:0070727, feature_id[1391].value > threshold=22.0843563079834
node_1472: feature_name=GO:0042161, feature_id[1138].value <= threshold=0.5664584338665009
node_1473: feature_name=hsa04744, feature_id[1469].value <= threshold=1.803613305091858
node_1474: feature_name=GO:0016853, feature_id[2472].value <= threshold=8.483451128005981
node_1475: feature_name=GO:0006884, feature_id[1783].value > threshold=0.24869292974472046
node_1477: feature_name=GO:1901360, feature_id[1685].value > threshold=103.17589950561523
Class: 14
Rules_93, passed counts:7
node_0: feature_name=GO:0031981, feature_id[2119].value > threshold=3.345447063446045
node_972: feature_name=GO:0005654, feature_id[5].value <= threshold=21.758508682250977
node_973: feature_name=GO:0005740, feature_id[284].value <= threshold=5.512898206710815
node_974: feature_name=GO:1901681, feature_id[118].value <= threshold=5.9709532260894775
node_975: feature_name=ENSP00000402733, feature_id[785].value <= threshold=158.5
node_976: feature_name=GO:0031982, feature_id[1147].value > threshold=2.8181272745132446
node_1114: feature_name=hsa04062, feature_id[1424].value > threshold=9.383895874023438
node_1218: feature_name=GO:0031701, feature_id[2414].value > threshold=0.7867408096790314
node_1226: feature_name=GO:0061045, feature_id[466].value > threshold=1.0033793449401855
node_1234: feature_name=GO:0030159, feature_id[2437].value <= threshold=0.22723620384931564
node_1235: feature_name=GO:0097159, feature_id[1647].value <= threshold=14.615491390228271
node_1236: feature_name=GO:0005813, feature_id[801].value <= threshold=0.3630242794752121
Class: 7
Rules_94, passed counts:7
node_0: feature_name=GO:0031981, feature_id[2119].value > threshold=3.345447063446045
node_972: feature_name=GO:0005654, feature_id[5].value <= threshold=21.758508682250977
node_973: feature_name=GO:0005740, feature_id[284].value <= threshold=5.512898206710815
node_974: feature_name=GO:1901681, feature_id[118].value <= threshold=5.9709532260894775
node_975: feature_name=ENSP00000402733, feature_id[785].value <= threshold=158.5
node_976: feature_name=GO:0031982, feature_id[1147].value > threshold=2.8181272745132446
node_1114: feature_name=hsa04062, feature_id[1424].value <= threshold=9.383895874023438
node_1115: feature_name=GO:0005789, feature_id[35].value <= threshold=2.9961074590682983
node_1116: feature_name=GO:0005875, feature_id[1421].value > threshold=0.2029493823647499
node_1156: feature_name=GO:0070585, feature_id[843].value <= threshold=1.7859351634979248
node_1157: feature_name=GO:0019882, feature_id[1606].value > threshold=0.7277858853340149
node_1161: feature_name=GO:0031329, feature_id[1454].value <= threshold=4.927313566207886
node_1162: feature_name=GO:0018196, feature_id[76].value > threshold=0.08287514001131058
Class: 3
Rules_95, passed counts:7
node_0: feature_name=GO:0031981, feature_id[2119].value > threshold=3.345447063446045
node_972: feature_name=GO:0005654, feature_id[5].value <= threshold=21.758508682250977
node_973: feature_name=GO:0005740, feature_id[284].value <= threshold=5.512898206710815
node_974: feature_name=GO:1901681, feature_id[118].value <= threshold=5.9709532260894775
node_975: feature_name=ENSP00000402733, feature_id[785].value <= threshold=158.5
node_976: feature_name=GO:0031982, feature_id[1147].value > threshold=2.8181272745132446
node_1114: feature_name=hsa04062, feature_id[1424].value <= threshold=9.383895874023438
node_1115: feature_name=GO:0005789, feature_id[35].value <= threshold=2.9961074590682983
node_1116: feature_name=GO:0005875, feature_id[1421].value <= threshold=0.2029493823647499
node_1117: feature_name=GO:0000803, feature_id[54].value > threshold=0.19426849484443665
node_1131: feature_name=GO:0007346, feature_id[352].value > threshold=7.363064765930176
node_1141: feature_name=GO:0006344, feature_id[1202].value > threshold=0.9705025255680084
node_1149: feature_name=GO:0008528, feature_id[406].value <= threshold=0.04933111369609833
Class: 14
Rules_96, passed counts:7
node_0: feature_name=GO:0031981, feature_id[2119].value > threshold=3.345447063446045
node_972: feature_name=GO:0005654, feature_id[5].value <= threshold=21.758508682250977
node_973: feature_name=GO:0005740, feature_id[284].value <= threshold=5.512898206710815
node_974: feature_name=GO:1901681, feature_id[118].value <= threshold=5.9709532260894775
node_975: feature_name=ENSP00000402733, feature_id[785].value <= threshold=158.5
node_976: feature_name=GO:0031982, feature_id[1147].value > threshold=2.8181272745132446
node_1114: feature_name=hsa04062, feature_id[1424].value <= threshold=9.383895874023438
node_1115: feature_name=GO:0005789, feature_id[35].value <= threshold=2.9961074590682983
node_1116: feature_name=GO:0005875, feature_id[1421].value <= threshold=0.2029493823647499
node_1117: feature_name=GO:0000803, feature_id[54].value > threshold=0.19426849484443665
node_1131: feature_name=GO:0007346, feature_id[352].value > threshold=7.363064765930176
node_1141: feature_name=GO:0006344, feature_id[1202].value <= threshold=0.9705025255680084
node_1142: feature_name=GO:0043531, feature_id[2358].value <= threshold=1.3180442452430725
node_1143: feature_name=GO:0031491, feature_id[2420].value <= threshold=4.703057050704956
Class: 3
Rules_97, passed counts:7
node_0: feature_name=GO:0031981, feature_id[2119].value > threshold=3.345447063446045
node_972: feature_name=GO:0005654, feature_id[5].value <= threshold=21.758508682250977
node_973: feature_name=GO:0005740, feature_id[284].value <= threshold=5.512898206710815
node_974: feature_name=GO:1901681, feature_id[118].value <= threshold=5.9709532260894775
node_975: feature_name=ENSP00000402733, feature_id[785].value <= threshold=158.5
node_976: feature_name=GO:0031982, feature_id[1147].value > threshold=2.8181272745132446
node_1114: feature_name=hsa04062, feature_id[1424].value <= threshold=9.383895874023438
node_1115: feature_name=GO:0005789, feature_id[35].value <= threshold=2.9961074590682983
node_1116: feature_name=GO:0005875, feature_id[1421].value <= threshold=0.2029493823647499
node_1117: feature_name=GO:0000803, feature_id[54].value <= threshold=0.19426849484443665
node_1118: feature_name=GO:0006084, feature_id[622].value > threshold=0.07165490090847015
node_1128: feature_name=GO:0005681, feature_id[1039].value > threshold=0.025220699608325958
Class: 3
Rules_98, passed counts:7
node_0: feature_name=GO:0031981, feature_id[2119].value <= threshold=3.345447063446045
node_1: feature_name=GO:0031224, feature_id[49].value > threshold=4.13287353515625
node_813: feature_name=GO:0005886, feature_id[6].value > threshold=3.0984761714935303
node_841: feature_name=GO:0004896, feature_id[620].value <= threshold=26.056782722473145
node_842: feature_name=GO:0016486, feature_id[752].value > threshold=6.845839262008667
node_958: feature_name=ENSP00000365663, feature_id[1691].value <= threshold=85.0
node_959: feature_name=GO:0015918, feature_id[1714].value > threshold=0.7815633416175842
Class: 1
Rules_99, passed counts:7
node_0: feature_name=GO:0031981, feature_id[2119].value <= threshold=3.345447063446045
node_1: feature_name=GO:0031224, feature_id[49].value > threshold=4.13287353515625
node_813: feature_name=GO:0005886, feature_id[6].value > threshold=3.0984761714935303
node_841: feature_name=GO:0004896, feature_id[620].value <= threshold=26.056782722473145
node_842: feature_name=GO:0016486, feature_id[752].value <= threshold=6.845839262008667
node_843: feature_name=ENSP00000382166, feature_id[1331].value <= threshold=801.0
node_844: feature_name=GO:0007043, feature_id[2082].value <= threshold=14.146918773651123
node_845: feature_name=GO:0080171, feature_id[572].value <= threshold=2.463062047958374
node_846: feature_name=GO:0031975, feature_id[1].value <= threshold=8.384459972381592
node_847: feature_name=ENSP00000165524, feature_id[1552].value <= threshold=210.0
node_848: feature_name=GO:0016021, feature_id[25].value <= threshold=13.451469421386719
node_849: feature_name=GO:1900004, feature_id[1705].value > threshold=0.8539127707481384
node_907: feature_name=hsa04723, feature_id[856].value > threshold=0.21986756473779678
node_911: feature_name=GO:0048583, feature_id[1905].value > threshold=10.567543029785156
Class: 7
Rules_100, passed counts:7
node_0: feature_name=GO:0031981, feature_id[2119].value <= threshold=3.345447063446045
node_1: feature_name=GO:0031224, feature_id[49].value > threshold=4.13287353515625
node_813: feature_name=GO:0005886, feature_id[6].value <= threshold=3.0984761714935303
node_814: feature_name=hsa00601, feature_id[855].value <= threshold=3.6220576763153076
node_815: feature_name=GO:0042175, feature_id[12].value <= threshold=13.03421688079834
node_816: feature_name=GO:0044444, feature_id[57].value <= threshold=5.76175856590271
node_817: feature_name=GO:0006368, feature_id[269].value <= threshold=1.5100399851799011
Class: 1
Rules_101, passed counts:7
node_0: feature_name=GO:0031981, feature_id[2119].value <= threshold=3.345447063446045
node_1: feature_name=GO:0031224, feature_id[49].value <= threshold=4.13287353515625
node_2: feature_name=GO:0005740, feature_id[284].value > threshold=8.881624698638916
node_756: feature_name=GO:0031975, feature_id[1].value <= threshold=20.009872436523438
node_757: feature_name=GO:0031903, feature_id[404].value <= threshold=7.790183782577515
node_758: feature_name=GO:0008144, feature_id[1530].value > threshold=2.1574209928512573
node_774: feature_name=GO:0044249, feature_id[1739].value <= threshold=20.550721168518066
node_775: feature_name=GO:1903309, feature_id[1874].value > threshold=0.28590109944343567
Class: 11
Rules_102, passed counts:7
node_0: feature_name=GO:0031981, feature_id[2119].value <= threshold=3.345447063446045
node_1: feature_name=GO:0031224, feature_id[49].value <= threshold=4.13287353515625
node_2: feature_name=GO:0005740, feature_id[284].value > threshold=8.881624698638916
node_756: feature_name=GO:0031975, feature_id[1].value <= threshold=20.009872436523438
node_757: feature_name=GO:0031903, feature_id[404].value <= threshold=7.790183782577515
node_758: feature_name=GO:0008144, feature_id[1530].value > threshold=2.1574209928512573
node_774: feature_name=GO:0044249, feature_id[1739].value <= threshold=20.550721168518066
node_775: feature_name=GO:1903309, feature_id[1874].value <= threshold=0.28590109944343567
node_776: feature_name=GO:2000142, feature_id[1702].value <= threshold=0.03435581922531128
node_777: feature_name=GO:1901566, feature_id[121].value <= threshold=31.081823348999023
Class: 5
Rules_103, passed counts:7
node_0: feature_name=GO:0031981, feature_id[2119].value <= threshold=3.345447063446045
node_1: feature_name=GO:0031224, feature_id[49].value <= threshold=4.13287353515625
node_2: feature_name=GO:0005740, feature_id[284].value <= threshold=8.881624698638916
node_3: feature_name=GO:0005615, feature_id[44].value > threshold=13.688777923583984
node_647: feature_name=GO:1901265, feature_id[2299].value > threshold=4.518867015838623
node_733: feature_name=GO:0015629, feature_id[1048].value <= threshold=0.3092826306819916
Class: 3
Rules_104, passed counts:7
node_0: feature_name=GO:0031981, feature_id[2119].value <= threshold=3.345447063446045
node_1: feature_name=GO:0031224, feature_id[49].value <= threshold=4.13287353515625
node_2: feature_name=GO:0005740, feature_id[284].value <= threshold=8.881624698638916
node_3: feature_name=GO:0005615, feature_id[44].value <= threshold=13.688777923583984
node_4: feature_name=GO:0005789, feature_id[35].value > threshold=4.351749658584595
node_574: feature_name=GO:0098869, feature_id[896].value <= threshold=10.510667324066162
node_575: feature_name=GO:0031267, feature_id[1752].value > threshold=0.33772628009319305
node_603: feature_name=GO:0031984, feature_id[181].value <= threshold=23.68123149871826
node_604: feature_name=GO:0044212, feature_id[2354].value > threshold=0.0004584707785397768
node_612: feature_name=GO:0050871, feature_id[2040].value <= threshold=0.24299230426549911
node_613: feature_name=GO:0061726, feature_id[1286].value > threshold=1.2559790015220642
Class: 3
Rules_105, passed counts:7
node_0: feature_name=GO:0031981, feature_id[2119].value <= threshold=3.345447063446045
node_1: feature_name=GO:0031224, feature_id[49].value <= threshold=4.13287353515625
node_2: feature_name=GO:0005740, feature_id[284].value <= threshold=8.881624698638916
node_3: feature_name=GO:0005615, feature_id[44].value <= threshold=13.688777923583984
node_4: feature_name=GO:0005789, feature_id[35].value <= threshold=4.351749658584595
node_5: feature_name=GO:0005622, feature_id[653].value > threshold=0.5248353481292725
node_147: feature_name=GO:0042060, feature_id[2090].value <= threshold=5.51347541809082
node_148: feature_name=GO:0044450, feature_id[686].value <= threshold=4.859929084777832
node_149: feature_name=GO:0005775, feature_id[697].value <= threshold=6.476799726486206
node_150: feature_name=GO:0005782, feature_id[172].value <= threshold=7.303248643875122
node_151: feature_name=GO:0031982, feature_id[1147].value > threshold=3.0279974937438965
node_305: feature_name=GO:0016021, feature_id[25].value > threshold=0.018159030005335808
node_377: feature_name=GO:0048705, feature_id[1058].value <= threshold=0.7537184953689575
node_378: feature_name=GO:0031985, feature_id[781].value <= threshold=3.787782073020935
node_379: feature_name=GO:0031985, feature_id[781].value <= threshold=0.28676222264766693
node_380: feature_name=GO:0048770, feature_id[1283].value <= threshold=1.8807093501091003
node_381: feature_name=GO:0043243, feature_id[1445].value > threshold=0.5136105418205261
Class: 3
Rules_106, passed counts:7
node_0: feature_name=GO:0031981, feature_id[2119].value <= threshold=3.345447063446045
node_1: feature_name=GO:0031224, feature_id[49].value <= threshold=4.13287353515625
node_2: feature_name=GO:0005740, feature_id[284].value <= threshold=8.881624698638916
node_3: feature_name=GO:0005615, feature_id[44].value <= threshold=13.688777923583984
node_4: feature_name=GO:0005789, feature_id[35].value <= threshold=4.351749658584595
node_5: feature_name=GO:0005622, feature_id[653].value > threshold=0.5248353481292725
node_147: feature_name=GO:0042060, feature_id[2090].value <= threshold=5.51347541809082
node_148: feature_name=GO:0044450, feature_id[686].value <= threshold=4.859929084777832
node_149: feature_name=GO:0005775, feature_id[697].value <= threshold=6.476799726486206
node_150: feature_name=GO:0005782, feature_id[172].value <= threshold=7.303248643875122
node_151: feature_name=GO:0031982, feature_id[1147].value > threshold=3.0279974937438965
node_305: feature_name=GO:0016021, feature_id[25].value <= threshold=0.018159030005335808
node_306: feature_name=GO:0030055, feature_id[1795].value > threshold=1.5378645062446594
node_340: feature_name=GO:1902115, feature_id[1193].value > threshold=3.1583151817321777
node_370: feature_name=GO:0032991, feature_id[37].value <= threshold=8.41562032699585
Class: 6
Rules_107, passed counts:6
node_0: feature_name=GO:0031981, feature_id[2119].value > threshold=3.345447063446045
node_972: feature_name=GO:0005654, feature_id[5].value > threshold=21.758508682250977
node_1364: feature_name=GO:0016072, feature_id[27].value <= threshold=89.4444465637207
node_1365: feature_name=ENSP00000345895, feature_id[777].value <= threshold=931.0
node_1366: feature_name=GO:0070727, feature_id[1391].value <= threshold=22.0843563079834
node_1367: feature_name=GO:0006364, feature_id[1026].value <= threshold=9.241945266723633
node_1368: feature_name=GO:0006023, feature_id[585].value <= threshold=4.43312132358551
node_1369: feature_name=GO:0009168, feature_id[88].value <= threshold=7.99733567237854
node_1370: feature_name=GO:0006402, feature_id[277].value <= threshold=28.962729454040527
node_1371: feature_name=GO:0016748, feature_id[784].value <= threshold=2.954274892807007
node_1372: feature_name=GO:0044431, feature_id[294].value <= threshold=2.677793025970459
node_1373: feature_name=GO:0002698, feature_id[566].value <= threshold=14.583542346954346
node_1374: feature_name=GO:0004722, feature_id[1547].value <= threshold=12.925655841827393
node_1375: feature_name=GO:0032465, feature_id[942].value > threshold=10.16514253616333
node_1421: feature_name=GO:0071987, feature_id[2305].value > threshold=0.5858133435249329
Class: 14
Rules_108, passed counts:6
node_0: feature_name=GO:0031981, feature_id[2119].value > threshold=3.345447063446045
node_972: feature_name=GO:0005654, feature_id[5].value <= threshold=21.758508682250977
node_973: feature_name=GO:0005740, feature_id[284].value <= threshold=5.512898206710815
node_974: feature_name=GO:1901681, feature_id[118].value <= threshold=5.9709532260894775
node_975: feature_name=ENSP00000402733, feature_id[785].value <= threshold=158.5
node_976: feature_name=GO:0031982, feature_id[1147].value > threshold=2.8181272745132446
node_1114: feature_name=hsa04062, feature_id[1424].value > threshold=9.383895874023438
node_1218: feature_name=GO:0031701, feature_id[2414].value > threshold=0.7867408096790314
node_1226: feature_name=GO:0061045, feature_id[466].value > threshold=1.0033793449401855
node_1234: feature_name=GO:0030159, feature_id[2437].value <= threshold=0.22723620384931564
node_1235: feature_name=GO:0097159, feature_id[1647].value > threshold=14.615491390228271
Class: 14
Rules_109, passed counts:6
node_0: feature_name=GO:0031981, feature_id[2119].value > threshold=3.345447063446045
node_972: feature_name=GO:0005654, feature_id[5].value <= threshold=21.758508682250977
node_973: feature_name=GO:0005740, feature_id[284].value <= threshold=5.512898206710815
node_974: feature_name=GO:1901681, feature_id[118].value <= threshold=5.9709532260894775
node_975: feature_name=ENSP00000402733, feature_id[785].value <= threshold=158.5
node_976: feature_name=GO:0031982, feature_id[1147].value <= threshold=2.8181272745132446
node_977: feature_name=GO:0006457, feature_id[744].value > threshold=0.9998398125171661
node_1065: feature_name=GO:0030055, feature_id[1795].value <= threshold=3.7412357330322266
node_1066: feature_name=GO:0046605, feature_id[873].value > threshold=5.4751365184783936
Class: 10
Rules_110, passed counts:6
node_0: feature_name=GO:0031981, feature_id[2119].value <= threshold=3.345447063446045
node_1: feature_name=GO:0031224, feature_id[49].value > threshold=4.13287353515625
node_813: feature_name=GO:0005886, feature_id[6].value > threshold=3.0984761714935303
node_841: feature_name=GO:0004896, feature_id[620].value <= threshold=26.056782722473145
node_842: feature_name=GO:0016486, feature_id[752].value <= threshold=6.845839262008667
node_843: feature_name=ENSP00000382166, feature_id[1331].value <= threshold=801.0
node_844: feature_name=GO:0007043, feature_id[2082].value <= threshold=14.146918773651123
node_845: feature_name=GO:0080171, feature_id[572].value <= threshold=2.463062047958374
node_846: feature_name=GO:0031975, feature_id[1].value <= threshold=8.384459972381592
node_847: feature_name=ENSP00000165524, feature_id[1552].value <= threshold=210.0
node_848: feature_name=GO:0016021, feature_id[25].value <= threshold=13.451469421386719
node_849: feature_name=GO:1900004, feature_id[1705].value <= threshold=0.8539127707481384
node_850: feature_name=GO:0042056, feature_id[2378].value <= threshold=10.361499786376953
node_851: feature_name=GO:0043167, feature_id[2079].value <= threshold=21.238499641418457
node_852: feature_name=GO:0016050, feature_id[908].value <= threshold=3.0542229413986206
node_853: feature_name=GO:0030816, feature_id[1273].value <= threshold=61.688093185424805
node_854: feature_name=GO:0051480, feature_id[486].value <= threshold=48.09641456604004
node_855: feature_name=GO:0015297, feature_id[836].value <= threshold=28.796048164367676
node_856: feature_name=GO:0008649, feature_id[461].value <= threshold=1.1936403512954712
node_857: feature_name=GO:0045211, feature_id[834].value <= threshold=0.0001701155852060765
node_858: feature_name=GO:0010632, feature_id[1771].value > threshold=2.1156768202781677
Class: 7
Rules_111, passed counts:6
node_0: feature_name=GO:0031981, feature_id[2119].value <= threshold=3.345447063446045
node_1: feature_name=GO:0031224, feature_id[49].value <= threshold=4.13287353515625
node_2: feature_name=GO:0005740, feature_id[284].value > threshold=8.881624698638916
node_756: feature_name=GO:0031975, feature_id[1].value <= threshold=20.009872436523438
node_757: feature_name=GO:0031903, feature_id[404].value <= threshold=7.790183782577515
node_758: feature_name=GO:0008144, feature_id[1530].value > threshold=2.1574209928512573
node_774: feature_name=GO:0044249, feature_id[1739].value <= threshold=20.550721168518066
node_775: feature_name=GO:1903309, feature_id[1874].value <= threshold=0.28590109944343567
node_776: feature_name=GO:2000142, feature_id[1702].value > threshold=0.03435581922531128
node_782: feature_name=GO:0015992, feature_id[349].value <= threshold=6.311183214187622
Class: 3
Rules_112, passed counts:6
node_0: feature_name=GO:0031981, feature_id[2119].value <= threshold=3.345447063446045
node_1: feature_name=GO:0031224, feature_id[49].value <= threshold=4.13287353515625
node_2: feature_name=GO:0005740, feature_id[284].value <= threshold=8.881624698638916
node_3: feature_name=GO:0005615, feature_id[44].value <= threshold=13.688777923583984
node_4: feature_name=GO:0005789, feature_id[35].value > threshold=4.351749658584595
node_574: feature_name=GO:0098869, feature_id[896].value <= threshold=10.510667324066162
node_575: feature_name=GO:0031267, feature_id[1752].value <= threshold=0.33772628009319305
node_576: feature_name=GO:0001784, feature_id[1933].value > threshold=1.801303505897522
Class: 7
Rules_113, passed counts:6
node_0: feature_name=GO:0031981, feature_id[2119].value <= threshold=3.345447063446045
node_1: feature_name=GO:0031224, feature_id[49].value <= threshold=4.13287353515625
node_2: feature_name=GO:0005740, feature_id[284].value <= threshold=8.881624698638916
node_3: feature_name=GO:0005615, feature_id[44].value <= threshold=13.688777923583984
node_4: feature_name=GO:0005789, feature_id[35].value > threshold=4.351749658584595
node_574: feature_name=GO:0098869, feature_id[896].value <= threshold=10.510667324066162
node_575: feature_name=GO:0031267, feature_id[1752].value <= threshold=0.33772628009319305
node_576: feature_name=GO:0001784, feature_id[1933].value <= threshold=1.801303505897522
node_577: feature_name=GO:0002683, feature_id[2065].value > threshold=1.0730576515197754
node_591: feature_name=GO:0019083, feature_id[2023].value <= threshold=0.08345027267932892
node_592: feature_name=GO:0022602, feature_id[1354].value <= threshold=1.109096109867096
Class: 3
Rules_114, passed counts:6
node_0: feature_name=GO:0031981, feature_id[2119].value <= threshold=3.345447063446045
node_1: feature_name=GO:0031224, feature_id[49].value <= threshold=4.13287353515625
node_2: feature_name=GO:0005740, feature_id[284].value <= threshold=8.881624698638916
node_3: feature_name=GO:0005615, feature_id[44].value <= threshold=13.688777923583984
node_4: feature_name=GO:0005789, feature_id[35].value <= threshold=4.351749658584595
node_5: feature_name=GO:0005622, feature_id[653].value > threshold=0.5248353481292725
node_147: feature_name=GO:0042060, feature_id[2090].value > threshold=5.51347541809082
node_439: feature_name=GO:0001071, feature_id[1851].value <= threshold=1.8319361805915833
node_440: feature_name=GO:0016021, feature_id[25].value > threshold=0.1043098196387291
node_502: feature_name=GO:0009059, feature_id[1357].value > threshold=1.1871411204338074
node_518: feature_name=GO:0005581, feature_id[1754].value <= threshold=2.0589284896850586
node_519: feature_name=GO:0016758, feature_id[395].value <= threshold=0.027180155273526907
node_520: feature_name=GO:0042107, feature_id[1831].value > threshold=0.4390670955181122
Class: 3
Rules_115, passed counts:6
node_0: feature_name=GO:0031981, feature_id[2119].value <= threshold=3.345447063446045
node_1: feature_name=GO:0031224, feature_id[49].value <= threshold=4.13287353515625
node_2: feature_name=GO:0005740, feature_id[284].value <= threshold=8.881624698638916
node_3: feature_name=GO:0005615, feature_id[44].value <= threshold=13.688777923583984
node_4: feature_name=GO:0005789, feature_id[35].value <= threshold=4.351749658584595
node_5: feature_name=GO:0005622, feature_id[653].value > threshold=0.5248353481292725
node_147: feature_name=GO:0042060, feature_id[2090].value <= threshold=5.51347541809082
node_148: feature_name=GO:0044450, feature_id[686].value <= threshold=4.859929084777832
node_149: feature_name=GO:0005775, feature_id[697].value <= threshold=6.476799726486206
node_150: feature_name=GO:0005782, feature_id[172].value <= threshold=7.303248643875122
node_151: feature_name=GO:0031982, feature_id[1147].value > threshold=3.0279974937438965
node_305: feature_name=GO:0016021, feature_id[25].value > threshold=0.018159030005335808
node_377: feature_name=GO:0048705, feature_id[1058].value <= threshold=0.7537184953689575
node_378: feature_name=GO:0031985, feature_id[781].value > threshold=3.787782073020935
Class: 9
Rules_116, passed counts:5
node_0: feature_name=GO:0031981, feature_id[2119].value > threshold=3.345447063446045
node_972: feature_name=GO:0005654, feature_id[5].value > threshold=21.758508682250977
node_1364: feature_name=GO:0016072, feature_id[27].value <= threshold=89.4444465637207
node_1365: feature_name=ENSP00000345895, feature_id[777].value <= threshold=931.0
node_1366: feature_name=GO:0070727, feature_id[1391].value > threshold=22.0843563079834
node_1472: feature_name=GO:0042161, feature_id[1138].value <= threshold=0.5664584338665009
node_1473: feature_name=hsa04744, feature_id[1469].value <= threshold=1.803613305091858
node_1474: feature_name=GO:0016853, feature_id[2472].value <= threshold=8.483451128005981
node_1475: feature_name=GO:0006884, feature_id[1783].value > threshold=0.24869292974472046
node_1477: feature_name=GO:1901360, feature_id[1685].value <= threshold=103.17589950561523
node_1478: feature_name=GO:0016725, feature_id[980].value <= threshold=0.2272346168756485
Class: 3
Rules_117, passed counts:5
node_0: feature_name=GO:0031981, feature_id[2119].value > threshold=3.345447063446045
node_972: feature_name=GO:0005654, feature_id[5].value <= threshold=21.758508682250977
node_973: feature_name=GO:0005740, feature_id[284].value > threshold=5.512898206710815
node_1305: feature_name=GO:0005740, feature_id[284].value <= threshold=27.455466270446777
node_1306: feature_name=GO:0016032, feature_id[712].value <= threshold=19.68992328643799
node_1307: feature_name=GO:0019852, feature_id[1400].value > threshold=2.0857720375061035
node_1333: feature_name=GO:0007067, feature_id[185].value <= threshold=0.35409513115882874
Class: 3
Rules_118, passed counts:5
node_0: feature_name=GO:0031981, feature_id[2119].value > threshold=3.345447063446045
node_972: feature_name=GO:0005654, feature_id[5].value <= threshold=21.758508682250977
node_973: feature_name=GO:0005740, feature_id[284].value <= threshold=5.512898206710815
node_974: feature_name=GO:1901681, feature_id[118].value <= threshold=5.9709532260894775
node_975: feature_name=ENSP00000402733, feature_id[785].value <= threshold=158.5
node_976: feature_name=GO:0031982, feature_id[1147].value > threshold=2.8181272745132446
node_1114: feature_name=hsa04062, feature_id[1424].value > threshold=9.383895874023438
node_1218: feature_name=GO:0031701, feature_id[2414].value <= threshold=0.7867408096790314
node_1219: feature_name=GO:0046488, feature_id[1288].value <= threshold=0.08222133666276932
Class: 7
Rules_119, passed counts:5
node_0: feature_name=GO:0031981, feature_id[2119].value > threshold=3.345447063446045
node_972: feature_name=GO:0005654, feature_id[5].value <= threshold=21.758508682250977
node_973: feature_name=GO:0005740, feature_id[284].value <= threshold=5.512898206710815
node_974: feature_name=GO:1901681, feature_id[118].value <= threshold=5.9709532260894775
node_975: feature_name=ENSP00000402733, feature_id[785].value <= threshold=158.5
node_976: feature_name=GO:0031982, feature_id[1147].value <= threshold=2.8181272745132446
node_977: feature_name=GO:0006457, feature_id[744].value > threshold=0.9998398125171661
node_1065: feature_name=GO:0030055, feature_id[1795].value <= threshold=3.7412357330322266
node_1066: feature_name=GO:0046605, feature_id[873].value <= threshold=5.4751365184783936
node_1067: feature_name=GO:0006337, feature_id[494].value <= threshold=0.6735992431640625
node_1068: feature_name=GO:0051225, feature_id[153].value > threshold=0.20374634861946106
node_1078: feature_name=GO:1902774, feature_id[1137].value > threshold=1.0413759350776672
Class: 14
Rules_120, passed counts:5
node_0: feature_name=GO:0031981, feature_id[2119].value > threshold=3.345447063446045
node_972: feature_name=GO:0005654, feature_id[5].value <= threshold=21.758508682250977
node_973: feature_name=GO:0005740, feature_id[284].value <= threshold=5.512898206710815
node_974: feature_name=GO:1901681, feature_id[118].value <= threshold=5.9709532260894775
node_975: feature_name=ENSP00000402733, feature_id[785].value <= threshold=158.5
node_976: feature_name=GO:0031982, feature_id[1147].value <= threshold=2.8181272745132446
node_977: feature_name=GO:0006457, feature_id[744].value <= threshold=0.9998398125171661
node_978: feature_name=GO:0016070, feature_id[1224].value <= threshold=7.688246250152588
node_979: feature_name=GO:0043169, feature_id[2364].value <= threshold=4.178987741470337
node_980: feature_name=GO:0000242, feature_id[1725].value <= threshold=2.233276605606079
node_981: feature_name=GO:0051568, feature_id[416].value <= threshold=2.3675540685653687
node_982: feature_name=GO:0055086, feature_id[312].value <= threshold=0.02191766630858183
node_983: feature_name=GO:0018212, feature_id[2453].value > threshold=0.2432345449924469
node_989: feature_name=GO:0030336, feature_id[2025].value <= threshold=0.5477690398693085
Class: 3
Rules_121, passed counts:5
node_0: feature_name=GO:0031981, feature_id[2119].value <= threshold=3.345447063446045
node_1: feature_name=GO:0031224, feature_id[49].value > threshold=4.13287353515625
node_813: feature_name=GO:0005886, feature_id[6].value > threshold=3.0984761714935303
node_841: feature_name=GO:0004896, feature_id[620].value > threshold=26.056782722473145
node_967: feature_name=GO:0010389, feature_id[136].value > threshold=0.5599663853645325
node_969: feature_name=hsa04723, feature_id[856].value > threshold=1.2434069514274597
Class: 1
Rules_122, passed counts:5
node_0: feature_name=GO:0031981, feature_id[2119].value <= threshold=3.345447063446045
node_1: feature_name=GO:0031224, feature_id[49].value > threshold=4.13287353515625
node_813: feature_name=GO:0005886, feature_id[6].value > threshold=3.0984761714935303
node_841: feature_name=GO:0004896, feature_id[620].value <= threshold=26.056782722473145
node_842: feature_name=GO:0016486, feature_id[752].value <= threshold=6.845839262008667
node_843: feature_name=ENSP00000382166, feature_id[1331].value <= threshold=801.0
node_844: feature_name=GO:0007043, feature_id[2082].value <= threshold=14.146918773651123
node_845: feature_name=GO:0080171, feature_id[572].value > threshold=2.463062047958374
node_947: feature_name=GO:0016874, feature_id[2469].value <= threshold=0.21590034663677216
Class: 16
Rules_123, passed counts:5
node_0: feature_name=GO:0031981, feature_id[2119].value <= threshold=3.345447063446045
node_1: feature_name=GO:0031224, feature_id[49].value > threshold=4.13287353515625
node_813: feature_name=GO:0005886, feature_id[6].value > threshold=3.0984761714935303
node_841: feature_name=GO:0004896, feature_id[620].value <= threshold=26.056782722473145
node_842: feature_name=GO:0016486, feature_id[752].value <= threshold=6.845839262008667
node_843: feature_name=ENSP00000382166, feature_id[1331].value <= threshold=801.0
node_844: feature_name=GO:0007043, feature_id[2082].value <= threshold=14.146918773651123
node_845: feature_name=GO:0080171, feature_id[572].value <= threshold=2.463062047958374
node_846: feature_name=GO:0031975, feature_id[1].value <= threshold=8.384459972381592
node_847: feature_name=ENSP00000165524, feature_id[1552].value <= threshold=210.0
node_848: feature_name=GO:0016021, feature_id[25].value <= threshold=13.451469421386719
node_849: feature_name=GO:1900004, feature_id[1705].value > threshold=0.8539127707481384
node_907: feature_name=hsa04723, feature_id[856].value <= threshold=0.21986756473779678
node_908: feature_name=GO:0007399, feature_id[1801].value <= threshold=23.493057250976562
Class: 1
Rules_124, passed counts:5
node_0: feature_name=GO:0031981, feature_id[2119].value <= threshold=3.345447063446045
node_1: feature_name=GO:0031224, feature_id[49].value <= threshold=4.13287353515625
node_2: feature_name=GO:0005740, feature_id[284].value <= threshold=8.881624698638916
node_3: feature_name=GO:0005615, feature_id[44].value > threshold=13.688777923583984
node_647: feature_name=GO:1901265, feature_id[2299].value <= threshold=4.518867015838623
node_648: feature_name=GO:0005773, feature_id[905].value <= threshold=15.640989780426025
node_649: feature_name=GO:0050854, feature_id[1908].value > threshold=1.7438790202140808
node_723: feature_name=GO:0006111, feature_id[2038].value > threshold=3.273577094078064
node_727: feature_name=GO:0008360, feature_id[1340].value > threshold=1.8171457052230835
Class: 7
Rules_125, passed counts:5
node_0: feature_name=GO:0031981, feature_id[2119].value <= threshold=3.345447063446045
node_1: feature_name=GO:0031224, feature_id[49].value <= threshold=4.13287353515625
node_2: feature_name=GO:0005740, feature_id[284].value <= threshold=8.881624698638916
node_3: feature_name=GO:0005615, feature_id[44].value <= threshold=13.688777923583984
node_4: feature_name=GO:0005789, feature_id[35].value > threshold=4.351749658584595
node_574: feature_name=GO:0098869, feature_id[896].value <= threshold=10.510667324066162
node_575: feature_name=GO:0031267, feature_id[1752].value <= threshold=0.33772628009319305
node_576: feature_name=GO:0001784, feature_id[1933].value <= threshold=1.801303505897522
node_577: feature_name=GO:0002683, feature_id[2065].value > threshold=1.0730576515197754
node_591: feature_name=GO:0019083, feature_id[2023].value > threshold=0.08345027267932892
node_599: feature_name=GO:0006779, feature_id[380].value <= threshold=3.8163156509399414
Class: 5
Rules_126, passed counts:5
node_0: feature_name=GO:0031981, feature_id[2119].value <= threshold=3.345447063446045
node_1: feature_name=GO:0031224, feature_id[49].value <= threshold=4.13287353515625
node_2: feature_name=GO:0005740, feature_id[284].value <= threshold=8.881624698638916
node_3: feature_name=GO:0005615, feature_id[44].value <= threshold=13.688777923583984
node_4: feature_name=GO:0005789, feature_id[35].value <= threshold=4.351749658584595
node_5: feature_name=GO:0005622, feature_id[653].value > threshold=0.5248353481292725
node_147: feature_name=GO:0042060, feature_id[2090].value > threshold=5.51347541809082
node_439: feature_name=GO:0001071, feature_id[1851].value > threshold=1.8319361805915833
node_545: feature_name=GO:0034705, feature_id[1112].value > threshold=0.26363232731819153
node_561: feature_name=GO:0006997, feature_id[1087].value <= threshold=0.04974185675382614
node_562: feature_name=hsa05144, feature_id[601].value > threshold=0.04180228803306818
Class: 3
Rules_127, passed counts:5
node_0: feature_name=GO:0031981, feature_id[2119].value <= threshold=3.345447063446045
node_1: feature_name=GO:0031224, feature_id[49].value <= threshold=4.13287353515625
node_2: feature_name=GO:0005740, feature_id[284].value <= threshold=8.881624698638916
node_3: feature_name=GO:0005615, feature_id[44].value <= threshold=13.688777923583984
node_4: feature_name=GO:0005789, feature_id[35].value <= threshold=4.351749658584595
node_5: feature_name=GO:0005622, feature_id[653].value > threshold=0.5248353481292725
node_147: feature_name=GO:0042060, feature_id[2090].value > threshold=5.51347541809082
node_439: feature_name=GO:0001071, feature_id[1851].value <= threshold=1.8319361805915833
node_440: feature_name=GO:0016021, feature_id[25].value > threshold=0.1043098196387291
node_502: feature_name=GO:0009059, feature_id[1357].value > threshold=1.1871411204338074
node_518: feature_name=GO:0005581, feature_id[1754].value > threshold=2.0589284896850586
Class: 7
Rules_128, passed counts:5
node_0: feature_name=GO:0031981, feature_id[2119].value <= threshold=3.345447063446045
node_1: feature_name=GO:0031224, feature_id[49].value <= threshold=4.13287353515625
node_2: feature_name=GO:0005740, feature_id[284].value <= threshold=8.881624698638916
node_3: feature_name=GO:0005615, feature_id[44].value <= threshold=13.688777923583984
node_4: feature_name=GO:0005789, feature_id[35].value <= threshold=4.351749658584595
node_5: feature_name=GO:0005622, feature_id[653].value > threshold=0.5248353481292725
node_147: feature_name=GO:0042060, feature_id[2090].value > threshold=5.51347541809082
node_439: feature_name=GO:0001071, feature_id[1851].value <= threshold=1.8319361805915833
node_440: feature_name=GO:0016021, feature_id[25].value <= threshold=0.1043098196387291
node_441: feature_name=GO:0000323, feature_id[1929].value <= threshold=0.37306685745716095
node_442: feature_name=GO:0051091, feature_id[1888].value <= threshold=8.455653190612793
node_443: feature_name=GO:0010518, feature_id[1411].value <= threshold=1.0498594641685486
node_444: feature_name=GO:0031214, feature_id[1277].value > threshold=0.058955331332981586
Class: 3
Rules_129, passed counts:5
node_0: feature_name=GO:0031981, feature_id[2119].value <= threshold=3.345447063446045
node_1: feature_name=GO:0031224, feature_id[49].value <= threshold=4.13287353515625
node_2: feature_name=GO:0005740, feature_id[284].value <= threshold=8.881624698638916
node_3: feature_name=GO:0005615, feature_id[44].value <= threshold=13.688777923583984
node_4: feature_name=GO:0005789, feature_id[35].value <= threshold=4.351749658584595
node_5: feature_name=GO:0005622, feature_id[653].value > threshold=0.5248353481292725
node_147: feature_name=GO:0042060, feature_id[2090].value <= threshold=5.51347541809082
node_148: feature_name=GO:0044450, feature_id[686].value <= threshold=4.859929084777832
node_149: feature_name=GO:0005775, feature_id[697].value <= threshold=6.476799726486206
node_150: feature_name=GO:0005782, feature_id[172].value <= threshold=7.303248643875122
node_151: feature_name=GO:0031982, feature_id[1147].value > threshold=3.0279974937438965
node_305: feature_name=GO:0016021, feature_id[25].value <= threshold=0.018159030005335808
node_306: feature_name=GO:0030055, feature_id[1795].value > threshold=1.5378645062446594
node_340: feature_name=GO:1902115, feature_id[1193].value <= threshold=3.1583151817321777
node_341: feature_name=GO:0090288, feature_id[1635].value > threshold=0.722059577703476
node_353: feature_name=GO:0001935, feature_id[1696].value > threshold=0.16139118000864983
node_359: feature_name=GO:0042803, feature_id[2369].value <= threshold=0.3896494656801224
Class: 14
Rules_130, passed counts:5
node_0: feature_name=GO:0031981, feature_id[2119].value <= threshold=3.345447063446045
node_1: feature_name=GO:0031224, feature_id[49].value <= threshold=4.13287353515625
node_2: feature_name=GO:0005740, feature_id[284].value <= threshold=8.881624698638916
node_3: feature_name=GO:0005615, feature_id[44].value <= threshold=13.688777923583984
node_4: feature_name=GO:0005789, feature_id[35].value <= threshold=4.351749658584595
node_5: feature_name=GO:0005622, feature_id[653].value > threshold=0.5248353481292725
node_147: feature_name=GO:0042060, feature_id[2090].value <= threshold=5.51347541809082
node_148: feature_name=GO:0044450, feature_id[686].value <= threshold=4.859929084777832
node_149: feature_name=GO:0005775, feature_id[697].value <= threshold=6.476799726486206
node_150: feature_name=GO:0005782, feature_id[172].value <= threshold=7.303248643875122
node_151: feature_name=GO:0031982, feature_id[1147].value <= threshold=3.0279974937438965
node_152: feature_name=GO:0005654, feature_id[5].value > threshold=0.8638119399547577
node_240: feature_name=GO:0016874, feature_id[2469].value <= threshold=1.7830774784088135
node_241: feature_name=GO:0006754, feature_id[453].value > threshold=0.029452571645379066
node_271: feature_name=hsa04020, feature_id[814].value > threshold=0.07888028770685196
node_275: feature_name=GO:0050810, feature_id[1810].value > threshold=1.6984913349151611
Class: 11
Rules_131, passed counts:5
node_0: feature_name=GO:0031981, feature_id[2119].value <= threshold=3.345447063446045
node_1: feature_name=GO:0031224, feature_id[49].value <= threshold=4.13287353515625
node_2: feature_name=GO:0005740, feature_id[284].value <= threshold=8.881624698638916
node_3: feature_name=GO:0005615, feature_id[44].value <= threshold=13.688777923583984
node_4: feature_name=GO:0005789, feature_id[35].value <= threshold=4.351749658584595
node_5: feature_name=GO:0005622, feature_id[653].value <= threshold=0.5248353481292725
node_6: feature_name=GO:0005576, feature_id[1906].value > threshold=1.2043101787567139
node_64: feature_name=GO:0031224, feature_id[49].value <= threshold=0.5454491078853607
node_65: feature_name=GO:0035257, feature_id[2387].value <= threshold=1.3616570830345154
node_66: feature_name=GO:0009064, feature_id[549].value > threshold=1.4108023047447205
node_84: feature_name=GO:0051603, feature_id[1195].value > threshold=0.04354294762015343
Class: 1
Rules_132, passed counts:5
node_0: feature_name=GO:0031981, feature_id[2119].value <= threshold=3.345447063446045
node_1: feature_name=GO:0031224, feature_id[49].value <= threshold=4.13287353515625
node_2: feature_name=GO:0005740, feature_id[284].value <= threshold=8.881624698638916
node_3: feature_name=GO:0005615, feature_id[44].value <= threshold=13.688777923583984
node_4: feature_name=GO:0005789, feature_id[35].value <= threshold=4.351749658584595
node_5: feature_name=GO:0005622, feature_id[653].value <= threshold=0.5248353481292725
node_6: feature_name=GO:0005576, feature_id[1906].value <= threshold=1.2043101787567139
node_7: feature_name=GO:0031981, feature_id[2119].value > threshold=0.7463358044624329
node_57: feature_name=GO:0051179, feature_id[869].value > threshold=0.15584392845630646
node_59: feature_name=GO:0006457, feature_id[744].value <= threshold=0.019497646018862724
Class: 7
Rules_133, passed counts:4
node_0: feature_name=GO:0031981, feature_id[2119].value > threshold=3.345447063446045
node_972: feature_name=GO:0005654, feature_id[5].value > threshold=21.758508682250977
node_1364: feature_name=GO:0016072, feature_id[27].value <= threshold=89.4444465637207
node_1365: feature_name=ENSP00000345895, feature_id[777].value <= threshold=931.0
node_1366: feature_name=GO:0070727, feature_id[1391].value > threshold=22.0843563079834
node_1472: feature_name=GO:0042161, feature_id[1138].value > threshold=0.5664584338665009
node_1502: feature_name=GO:0032204, feature_id[217].value <= threshold=4.350444793701172
node_1503: feature_name=GO:0004888, feature_id[227].value > threshold=6.777155160903931
Class: 7
Rules_134, passed counts:4
node_0: feature_name=GO:0031981, feature_id[2119].value > threshold=3.345447063446045
node_972: feature_name=GO:0005654, feature_id[5].value > threshold=21.758508682250977
node_1364: feature_name=GO:0016072, feature_id[27].value <= threshold=89.4444465637207
node_1365: feature_name=ENSP00000345895, feature_id[777].value <= threshold=931.0
node_1366: feature_name=GO:0070727, feature_id[1391].value > threshold=22.0843563079834
node_1472: feature_name=GO:0042161, feature_id[1138].value <= threshold=0.5664584338665009
node_1473: feature_name=hsa04744, feature_id[1469].value <= threshold=1.803613305091858
node_1474: feature_name=GO:0016853, feature_id[2472].value > threshold=8.483451128005981
node_1492: feature_name=GO:0035257, feature_id[2387].value > threshold=5.346984386444092
Class: 3
Rules_135, passed counts:4
node_0: feature_name=GO:0031981, feature_id[2119].value > threshold=3.345447063446045
node_972: feature_name=GO:0005654, feature_id[5].value <= threshold=21.758508682250977
node_973: feature_name=GO:0005740, feature_id[284].value > threshold=5.512898206710815
node_1305: feature_name=GO:0005740, feature_id[284].value <= threshold=27.455466270446777
node_1306: feature_name=GO:0016032, feature_id[712].value > threshold=19.68992328643799
node_1338: feature_name=GO:0009636, feature_id[1992].value <= threshold=1.2645688652992249
node_1339: feature_name=GO:0099513, feature_id[695].value <= threshold=0.06163671053946018
Class: 13
Rules_136, passed counts:4
node_0: feature_name=GO:0031981, feature_id[2119].value > threshold=3.345447063446045
node_972: feature_name=GO:0005654, feature_id[5].value <= threshold=21.758508682250977
node_973: feature_name=GO:0005740, feature_id[284].value <= threshold=5.512898206710815
node_974: feature_name=GO:1901681, feature_id[118].value > threshold=5.9709532260894775
node_1270: feature_name=ENSP00000344818, feature_id[870].value > threshold=156.5
node_1282: feature_name=GO:0051287, feature_id[233].value > threshold=0.3013327717781067
node_1292: feature_name=GO:0045841, feature_id[570].value > threshold=0.5654920339584351
node_1294: feature_name=GO:0030163, feature_id[1935].value <= threshold=4.85702919960022
Class: 1
Rules_137, passed counts:4
node_0: feature_name=GO:0031981, feature_id[2119].value > threshold=3.345447063446045
node_972: feature_name=GO:0005654, feature_id[5].value <= threshold=21.758508682250977
node_973: feature_name=GO:0005740, feature_id[284].value <= threshold=5.512898206710815
node_974: feature_name=GO:1901681, feature_id[118].value <= threshold=5.9709532260894775
node_975: feature_name=ENSP00000402733, feature_id[785].value <= threshold=158.5
node_976: feature_name=GO:0031982, feature_id[1147].value > threshold=2.8181272745132446
node_1114: feature_name=hsa04062, feature_id[1424].value > threshold=9.383895874023438
node_1218: feature_name=GO:0031701, feature_id[2414].value > threshold=0.7867408096790314
node_1226: feature_name=GO:0061045, feature_id[466].value > threshold=1.0033793449401855
node_1234: feature_name=GO:0030159, feature_id[2437].value > threshold=0.22723620384931564
node_1242: feature_name=GO:0031060, feature_id[152].value <= threshold=2.3832846879959106
node_1243: feature_name=GO:0098772, feature_id[2303].value > threshold=19.238283157348633
node_1251: feature_name=ENSP00000295897, feature_id[1198].value > threshold=339.5
Class: 2
Rules_138, passed counts:4
node_0: feature_name=GO:0031981, feature_id[2119].value > threshold=3.345447063446045
node_972: feature_name=GO:0005654, feature_id[5].value <= threshold=21.758508682250977
node_973: feature_name=GO:0005740, feature_id[284].value <= threshold=5.512898206710815
node_974: feature_name=GO:1901681, feature_id[118].value <= threshold=5.9709532260894775
node_975: feature_name=ENSP00000402733, feature_id[785].value <= threshold=158.5
node_976: feature_name=GO:0031982, feature_id[1147].value > threshold=2.8181272745132446
node_1114: feature_name=hsa04062, feature_id[1424].value <= threshold=9.383895874023438
node_1115: feature_name=GO:0005789, feature_id[35].value > threshold=2.9961074590682983
node_1197: feature_name=GO:0043228, feature_id[50].value > threshold=14.111585140228271
node_1213: feature_name=GO:0042129, feature_id[2121].value <= threshold=0.23987136781215668
Class: 3
Rules_139, passed counts:4
node_0: feature_name=GO:0031981, feature_id[2119].value > threshold=3.345447063446045
node_972: feature_name=GO:0005654, feature_id[5].value <= threshold=21.758508682250977
node_973: feature_name=GO:0005740, feature_id[284].value <= threshold=5.512898206710815
node_974: feature_name=GO:1901681, feature_id[118].value <= threshold=5.9709532260894775
node_975: feature_name=ENSP00000402733, feature_id[785].value <= threshold=158.5
node_976: feature_name=GO:0031982, feature_id[1147].value > threshold=2.8181272745132446
node_1114: feature_name=hsa04062, feature_id[1424].value <= threshold=9.383895874023438
node_1115: feature_name=GO:0005789, feature_id[35].value <= threshold=2.9961074590682983
node_1116: feature_name=GO:0005875, feature_id[1421].value <= threshold=0.2029493823647499
node_1117: feature_name=GO:0000803, feature_id[54].value > threshold=0.19426849484443665
node_1131: feature_name=GO:0007346, feature_id[352].value > threshold=7.363064765930176
node_1141: feature_name=GO:0006344, feature_id[1202].value <= threshold=0.9705025255680084
node_1142: feature_name=GO:0043531, feature_id[2358].value > threshold=1.3180442452430725
node_1146: feature_name=GO:0009168, feature_id[88].value > threshold=0.06181016564369202
Class: 1
Rules_140, passed counts:4
node_0: feature_name=GO:0031981, feature_id[2119].value > threshold=3.345447063446045
node_972: feature_name=GO:0005654, feature_id[5].value <= threshold=21.758508682250977
node_973: feature_name=GO:0005740, feature_id[284].value <= threshold=5.512898206710815
node_974: feature_name=GO:1901681, feature_id[118].value <= threshold=5.9709532260894775
node_975: feature_name=ENSP00000402733, feature_id[785].value <= threshold=158.5
node_976: feature_name=GO:0031982, feature_id[1147].value > threshold=2.8181272745132446
node_1114: feature_name=hsa04062, feature_id[1424].value <= threshold=9.383895874023438
node_1115: feature_name=GO:0005789, feature_id[35].value <= threshold=2.9961074590682983
node_1116: feature_name=GO:0005875, feature_id[1421].value <= threshold=0.2029493823647499
node_1117: feature_name=GO:0000803, feature_id[54].value <= threshold=0.19426849484443665
node_1118: feature_name=GO:0006084, feature_id[622].value <= threshold=0.07165490090847015
node_1119: feature_name=GO:0016469, feature_id[553].value <= threshold=0.10695445165038109
Class: 7
Rules_141, passed counts:4
node_0: feature_name=GO:0031981, feature_id[2119].value > threshold=3.345447063446045
node_972: feature_name=GO:0005654, feature_id[5].value <= threshold=21.758508682250977
node_973: feature_name=GO:0005740, feature_id[284].value <= threshold=5.512898206710815
node_974: feature_name=GO:1901681, feature_id[118].value <= threshold=5.9709532260894775
node_975: feature_name=ENSP00000402733, feature_id[785].value <= threshold=158.5
node_976: feature_name=GO:0031982, feature_id[1147].value <= threshold=2.8181272745132446
node_977: feature_name=GO:0006457, feature_id[744].value > threshold=0.9998398125171661
node_1065: feature_name=GO:0030055, feature_id[1795].value <= threshold=3.7412357330322266
node_1066: feature_name=GO:0046605, feature_id[873].value <= threshold=5.4751365184783936
node_1067: feature_name=GO:0006337, feature_id[494].value <= threshold=0.6735992431640625
node_1068: feature_name=GO:0051225, feature_id[153].value > threshold=0.20374634861946106
node_1078: feature_name=GO:1902774, feature_id[1137].value <= threshold=1.0413759350776672
node_1079: feature_name=GO:0007492, feature_id[1041].value > threshold=0.5962452292442322
node_1095: feature_name=GO:0017111, feature_id[874].value > threshold=0.7722657918930054
Class: 14
Rules_142, passed counts:4
node_0: feature_name=GO:0031981, feature_id[2119].value > threshold=3.345447063446045
node_972: feature_name=GO:0005654, feature_id[5].value <= threshold=21.758508682250977
node_973: feature_name=GO:0005740, feature_id[284].value <= threshold=5.512898206710815
node_974: feature_name=GO:1901681, feature_id[118].value <= threshold=5.9709532260894775
node_975: feature_name=ENSP00000402733, feature_id[785].value <= threshold=158.5
node_976: feature_name=GO:0031982, feature_id[1147].value <= threshold=2.8181272745132446
node_977: feature_name=GO:0006457, feature_id[744].value <= threshold=0.9998398125171661
node_978: feature_name=GO:0016070, feature_id[1224].value <= threshold=7.688246250152588
node_979: feature_name=GO:0043169, feature_id[2364].value <= threshold=4.178987741470337
node_980: feature_name=GO:0000242, feature_id[1725].value > threshold=2.233276605606079
node_1018: feature_name=GO:0032435, feature_id[215].value > threshold=0.7587137520313263
Class: 10
Rules_143, passed counts:4
node_0: feature_name=GO:0031981, feature_id[2119].value <= threshold=3.345447063446045
node_1: feature_name=GO:0031224, feature_id[49].value > threshold=4.13287353515625
node_813: feature_name=GO:0005886, feature_id[6].value > threshold=3.0984761714935303
node_841: feature_name=GO:0004896, feature_id[620].value <= threshold=26.056782722473145
node_842: feature_name=GO:0016486, feature_id[752].value <= threshold=6.845839262008667
node_843: feature_name=ENSP00000382166, feature_id[1331].value <= threshold=801.0
node_844: feature_name=GO:0007043, feature_id[2082].value <= threshold=14.146918773651123
node_845: feature_name=GO:0080171, feature_id[572].value <= threshold=2.463062047958374
node_846: feature_name=GO:0031975, feature_id[1].value > threshold=8.384459972381592
node_944: feature_name=GO:0019838, feature_id[2452].value <= threshold=4.308257579803467
Class: 11
Rules_144, passed counts:4
node_0: feature_name=GO:0031981, feature_id[2119].value <= threshold=3.345447063446045
node_1: feature_name=GO:0031224, feature_id[49].value > threshold=4.13287353515625
node_813: feature_name=GO:0005886, feature_id[6].value > threshold=3.0984761714935303
node_841: feature_name=GO:0004896, feature_id[620].value <= threshold=26.056782722473145
node_842: feature_name=GO:0016486, feature_id[752].value <= threshold=6.845839262008667
node_843: feature_name=ENSP00000382166, feature_id[1331].value <= threshold=801.0
[truncated: 10,251 more rows]
