# Supplementary material for: Predicting Human Protein Subcellular Locations by Using a Combination of Network and Function Features
Source: Front Genet. 2021 Nov 5;12:783128. doi: 10.3389/fgene.2021.783128 (PMC8603309; doi:10.3389/fgene.2021.783128)
Supplement: Supplementary file 4 [file Table1.XLSX]

## Sheet: Supp S1
Rank	Feature
1	GO:0070013
2	GO:0031975
3	GO:0031090
4	GO:0005887
5	GO:0016491
6	GO:0005654
7	GO:0005886
8	ENSP00000405965
9	GO:0009060
10	GO:0044451
11	GO:1901564
12	GO:0043566
13	GO:0042175
14	ENSP00000357748
15	GO:0007005
16	GO:0043233
17	GO:0008201
18	GO:0046128
19	GO:0031078
20	GO:0043232
21	GO:0098588
22	GO:0044459
23	GO:0045333
24	GO:0031974
25	GO:0048037
26	GO:0016021
27	GO:0016925
28	GO:0016072
29	GO:0003682
30	GO:1901657
31	ENSP00000263239
32	GO:1902494
33	GO:0016604
34	GO:0045261
35	GO:0016054
36	GO:0005789
37	ENSP00000317578
38	GO:0032991
39	GO:0046034
40	GO:0016569
41	GO:0004386
42	GO:0044743
43	GO:0044772
44	ENSP00000317159
45	GO:0005615
46	GO:0031047
47	GO:2001252
48	GO:0009161
49	ENSP00000254940
50	GO:0031224
51	GO:0043228
52	GO:0004402
53	GO:0046129
54	GO:0004527
55	GO:0000803
56	GO:0005758
57	ENSP00000355471
58	GO:0044444
59	GO:0045934
60	GO:0006353
61	GO:0070822
62	GO:0045275
63	GO:0033750
64	GO:0050662
65	GO:0034708
66	ENSP00000266544
67	GO:0006289
68	GO:0009124
69	GO:0044454
70	ENSP00000326981
71	GO:0044798
72	GO:0051606
73	hsa00630
74	ENSP00000345917
75	GO:0017136
76	GO:1990204
77	GO:0018196
78	GO:0042254
79	GO:0098800
80	GO:0032259
81	GO:0051186
82	ENSP00000260443
83	GO:0050911
84	GO:0009163
85	ENSP00000370589
86	GO:0072329
87	GO:0051172
88	GO:0044452
89	GO:0009168
90	GO:0005549
91	GO:0006338
92	GO:0034660
93	GO:0051536
94	GO:0043413
95	GO:0044711
96	ENSP00000395772
97	ENSP00000269260
98	ENSP00000007516
99	GO:0005539
100	GO:0005732
101	GO:0043436
102	GO:0006283
103	GO:0009205
104	GO:0045892
105	GO:0004984
106	ENSP00000229214
107	GO:0016458
108	ENSP00000322450
109	GO:0016274
110	GO:0070911
111	GO:0099537
112	ENSP00000301585
113	GO:0032392
114	GO:0004930
115	GO:0004532
116	GO:0035097
117	GO:0008535
118	ENSP00000264279
119	GO:1901681
120	GO:0010257
121	GO:0016363
122	GO:1901566
123	GO:0050907
124	GO:1902589
125	GO:0016651
126	GO:0010558
127	ENSP00000358563
128	GO:0045252
129	GO:0030686
130	GO:0006790
131	GO:0050906
132	ENSP00000261406
133	GO:0098813
134	GO:0042775
135	GO:0043966
136	GO:0006399
137	GO:0010389
138	ENSP00000263657
139	GO:0009593
140	GO:0045257
141	GO:0018205
142	GO:0015075
143	GO:0045239
144	GO:0045171
145	ENSP00000283109
146	hsa04146
147	hsa03008
148	hsa04740
149	GO:0000075
150	GO:0032981
151	GO:0001076
152	GO:0043603
153	GO:0031060
154	GO:0051225
155	ENSP00000315774
156	GO:0007608
157	ENSP00000382392
158	GO:0009062
159	GO:0006323
160	GO:0048039
161	GO:0031327
162	GO:0016591
163	ENSP00000353246
164	GO:0044710
165	GO:0007606
166	GO:0033108
167	GO:0006325
168	ENSP00000364320
169	GO:0022857
170	GO:0045259
171	GO:0006974
172	GO:0004540
173	GO:0005782
174	GO:0007600
175	GO:0016741
176	GO:0044839
177	GO:0090568
178	ENSP00000216254
179	ENSP00000236051
180	GO:0003713
181	GO:0006553
182	GO:0031984
183	GO:0034388
184	GO:0044712
185	GO:0009890
186	GO:0007067
187	ENSP00000334051
188	ENSP00000327268
189	ENSP00000362105
190	GO:0006281
191	GO:0016614
192	GO:0030490
193	GO:0050877
194	GO:0005736
195	GO:0032446
196	GO:0045240
197	GO:0010501
198	GO:0044700
199	GO:0065004
200	ENSP00000387262
201	GO:1903507
202	GO:0006575
203	GO:0016675
204	GO:0099600
205	GO:0022891
206	ENSP00000296802
207	GO:0072524
208	GO:1902749
209	ENSP00000328854
210	GO:0016407
211	ENSP00000306397
212	GO:0043270
213	GO:0038023
214	GO:0045254
215	ENSP00000225298
216	GO:0032435
217	GO:0050136
218	GO:0032204
219	GO:0046782
220	GO:0009066
221	GO:0016577
222	GO:0007186
223	ENSP00000380033
224	GO:0008137
225	hsa04110
226	GO:0004518
227	GO:0016676
228	GO:0004888
229	GO:0008026
230	GO:0008227
231	GO:0097031
232	GO:0000981
233	GO:0043144
234	GO:0051287
235	GO:0045814
236	ENSP00000234170
237	ENSP00000357535
238	GO:0006482
239	ENSP00000223073
240	GO:0000989
241	hsa00620
242	GO:0007059
243	GO:0051537
244	GO:0022892
245	GO:0006304
246	ENSP00000199320
247	GO:0019395
248	GO:0070034
249	ENSP00000356972
250	ENSP00000259037
251	GO:0046496
252	GO:0048285
253	GO:0000154
254	ENSP00000314348
255	GO:0006305
256	ENSP00000248572
257	GO:0006163
258	ENSP00000362649
259	GO:0031093
260	GO:0008173
261	GO:0007154
262	GO:0007093
263	GO:0005749
264	GO:0003735
265	GO:1902850
266	ENSP00000370968
267	GO:0060089
268	GO:0019233
269	GO:0015985
270	GO:0006368
271	GO:0001522
272	GO:0015002
273	hsa00071
274	ENSP00000247003
275	GO:0004872
276	GO:0070125
277	GO:0044154
278	GO:0006402
279	GO:0044283
280	ENSP00000253452
281	GO:0006303
282	GO:0030688
283	GO:0015986
284	GO:0050434
285	GO:0005740
286	GO:0090305
287	GO:0010390
288	GO:0004871
289	ENSP00000380982
290	GO:0032434
291	GO:0055065
292	GO:0046394
293	GO:0055085
294	GO:0008175
295	GO:0044431
296	ENSP00000309565
297	GO:0009150
298	ENSP00000325682
299	ENSP00000314193
300	GO:0035064
301	GO:0016866
302	GO:0008213
303	GO:0051168
304	GO:0007283
305	GO:0016742
306	ENSP00000358737
307	ENSP00000301364
308	GO:0007165
309	GO:0000794
310	GO:0034220
311	GO:0044439
312	ENSP00000258772
313	GO:0055086
314	GO:0044728
315	ENSP00000371377
316	GO:0034475
317	ENSP00000379760
318	GO:0006119
319	GO:0016580
320	GO:0005741
321	ENSP00000374399
322	hsa00640
323	GO:0000723
324	ENSP00000333934
325	GO:0006873
326	ENSP00000316955
327	GO:0043933
328	ENSP00000354040
329	GO:0051321
330	GO:0044391
331	ENSP00000367029
332	ENSP00000387523
333	GO:0001077
334	GO:0006306
335	ENSP00000247866
336	GO:0006753
337	ENSP00000302886
338	GO:0004774
339	GO:1902750
340	GO:0051236
341	ENSP00000327585
342	GO:0070545
343	GO:0007052
344	GO:2000756
345	ENSP00000318158
346	GO:1901361
347	GO:0007094
348	GO:0019867
349	ENSP00000244623
350	GO:0015992
351	GO:0016607
352	ENSP00000328690
353	GO:0007346
354	GO:0050921
355	ENSP00000399078
356	ENSP00000339145
357	ENSP00000258105
358	GO:0010959
359	ENSP00000350698
360	GO:0044815
361	GO:0016042
362	GO:0000314
363	ENSP00000297990
364	GO:0007126
365	ENSP00000317780
366	ENSP00000323858
367	GO:0043565
368	GO:0072521
369	GO:1901575
370	GO:0006336
371	GO:0001676
372	ENSP00000380153
373	GO:0008301
374	ENSP00000254605
375	GO:0016884
376	GO:0030141
377	GO:0000275
378	ENSP00000254810
379	GO:0097472
380	ENSP00000357134
381	GO:0006779
382	GO:0005840
383	GO:0001561
384	ENSP00000202816
385	ENSP00000332887
386	GO:0044265
387	GO:0043967
388	GO:0005102
389	ENSP00000257829
390	GO:0009063
391	ENSP00000308938
392	GO:1901799
393	GO:0043527
394	ENSP00000324769
395	GO:0030003
396	GO:0016758
397	ENSP00000362153
398	hsa00010
399	GO:0022617
400	ENSP00000303864
401	ENSP00000308332
402	GO:0016572
403	GO:1901606
404	ENSP00000296684
405	GO:0031903
406	ENSP00000346725
407	GO:0008528
408	GO:0030521
409	GO:0006446
410	ENSP00000299166
411	ENSP00000404102
412	ENSP00000363746
413	GO:0009056
414	GO:0098589
415	ENSP00000377385
416	GO:0045263
417	GO:0051568
418	GO:0015630
419	ENSP00000377799
420	ENSP00000417464
421	GO:0045944
422	GO:0016616
423	GO:0000786
424	ENSP00000355541
425	GO:0019080
426	ENSP00000355430
427	GO:0070838
428	GO:0044723
429	GO:0008176
430	ENSP00000353947
431	GO:0032984
432	GO:0006370
433	ENSP00000366519
434	GO:0004739
435	GO:0031497
436	GO:0071174
437	ENSP00000344453
438	GO:0008652
439	ENSP00000296792
440	GO:0051028
441	GO:0043628
442	GO:0051262
443	ENSP00000328563
444	GO:1902600
445	ENSP00000372695
446	GO:0000724
447	GO:0048521
448	ENSP00000364649
449	GO:0046112
450	ENSP00000324251
451	GO:0008324
452	GO:0044255
453	ENSP00000360828
454	GO:0006754
455	GO:0072503
456	ENSP00000254803
457	ENSP00000322939
458	GO:0002740
459	GO:0006637
460	ENSP00000405614
461	GO:0045277
462	GO:0008649
463	GO:0070734
464	ENSP00000309673
465	GO:0010605
466	ENSP00000389649
467	GO:0061045
468	GO:1903900
469	ENSP00000362687
470	ENSP00000306974
471	GO:0008135
472	GO:0016602
473	GO:0002687
474	ENSP00000225296
475	ENSP00000306688
476	ENSP00000284727
477	GO:0008276
478	ENSP00000361232
479	GO:0016903
480	GO:1901565
481	ENSP00000305207
482	ENSP00000305702
483	GO:0006475
484	ENSP00000303834
485	GO:1900047
486	ENSP00000384316
487	GO:0051480
488	ENSP00000272521
489	GO:0003705
490	GO:0034979
491	hsa04080
492	ENSP00000361010
493	ENSP00000325203
494	GO:0005747
495	GO:0006337
496	GO:0008194
497	GO:0043596
498	ENSP00000301587
499	ENSP00000350524
500	GO:0032103
501	ENSP00000310488
502	GO:0006397
503	GO:0034661
504	GO:0044236
505	GO:1901989
506	GO:0000104
507	GO:1990837
508	GO:0034723
509	ENSP00000414514
510	ENSP00000369728
511	GO:0044724
512	ENSP00000412483
513	ENSP00000345163
514	ENSP00000395187
515	GO:0043687
516	hsa04911
517	GO:0044445
518	GO:0071427
519	ENSP00000278409
520	GO:0071043
521	GO:0015276
522	GO:0070933
523	GO:0051048
524	GO:0016879
525	ENSP00000264670
526	GO:0051303
527	GO:0061621
528	ENSP00000352626
529	ENSP00000322396
530	GO:0007276
531	GO:0009201
532	ENSP00000274849
533	GO:0019985
534	GO:0001696
535	GO:0044253
536	ENSP00000307598
537	GO:0070901
538	GO:0006403
539	GO:0006766
540	GO:0044784
541	GO:1990542
542	ENSP00000250937
543	GO:0010510
544	ENSP00000360492
545	ENSP00000321506
546	GO:0016740
547	ENSP00000284690
548	GO:0090329
549	GO:0009303
550	GO:0009064
551	ENSP00000285600
552	ENSP00000331815
553	GO:0006066
554	GO:0016469
555	GO:0004591
556	GO:0005184
557	GO:0030574
558	ENSP00000323853
559	ENSP00000260619
560	GO:0008277
561	GO:0044246
562	GO:0022613
563	GO:0042769
564	ENSP00000343081
565	GO:0048232
566	GO:0008380
567	GO:0002698
568	ENSP00000263331
569	GO:0022836
570	GO:0006805
571	GO:0045841
572	GO:0008191
573	GO:0080171
574	GO:0006814
575	ENSP00000304188
576	GO:1903532
577	ENSP00000360329
578	GO:0044281
579	GO:0032436
580	GO:0005763
581	GO:0002739
582	GO:0019226
583	GO:0046031
584	ENSP00000326259
585	GO:0048243
586	GO:0006023
587	ENSP00000260184
588	ENSP00000233627
589	ENSP00000285814
590	GO:0002690
591	GO:0000276
592	ENSP00000311977
593	GO:0000987
594	GO:0006335
595	ENSP00000319771
596	ENSP00000255030
597	GO:0022803
598	GO:0016667
599	GO:0009167
600	GO:0034655
601	GO:0008610
602	hsa05144
603	GO:0008270
604	GO:0007610
605	GO:0015267
606	ENSP00000238146
607	GO:0000398
608	GO:0000313
609	ENSP00000407436
610	GO:0051985
611	GO:0007157
612	GO:0007213
613	GO:1903036
614	GO:0044033
615	ENSP00000306651
616	GO:0019682
617	ENSP00000262946
618	ENSP00000377944
619	GO:0016405
620	GO:0033554
621	GO:0004896
622	GO:0006614
623	GO:0006084
624	ENSP00000373090
625	GO:0031091
626	GO:0005643
627	GO:0035861
628	GO:0006479
629	ENSP00000411162
630	GO:0031304
631	GO:0001159
632	GO:0019856
633	GO:0097529
634	GO:0098660
635	ENSP00000278856
636	hsa00330
637	GO:0006720
638	ENSP00000313953
639	GO:0030803
640	GO:0006154
641	GO:0051272
642	GO:0051046
643	GO:0070987
644	ENSP00000261637
645	ENSP00000410530
646	GO:0009410
647	GO:0052472
648	GO:0006775
649	GO:0002673
650	GO:0043161
651	GO:0050802
652	GO:0046132
653	GO:0034724
654	GO:0005622
655	GO:0043487
656	GO:0016278
657	GO:0030809
658	hsa05323
659	GO:0033558
660	GO:0000775
661	ENSP00000323424
662	GO:0050909
663	GO:1902224
664	GO:0004812
665	GO:0030705
666	GO:0031253
667	GO:0061029
668	GO:1903311
669	ENSP00000365806
670	GO:0044205
671	ENSP00000396441
672	GO:1902806
673	GO:1990351
674	GO:0002719
675	GO:0018024
676	GO:0050684
677	GO:0007077
678	GO:0019058
679	GO:1902911
680	ENSP00000409367
681	GO:0044433
682	GO:0030170
683	ENSP00000412251
684	GO:0002688
685	ENSP00000264998
686	ENSP00000403576
687	GO:0044450
688	GO:0090544
689	GO:0051339
690	GO:0006778
691	GO:0004775
692	GO:0090545
693	GO:0006954
694	GO:0015078
695	GO:0007095
696	GO:0099513
697	GO:0008320
698	GO:0005775
699	GO:0006541
700	GO:0016324
701	GO:0016705
702	GO:0044702
703	GO:0006613
704	ENSP00000253107
705	hsa00650
706	GO:0003729
707	GO:1903362
708	GO:0010466
709	GO:0043623
710	GO:0005765
711	GO:0051570
712	GO:0043632
713	GO:0016032
714	GO:0016887
715	GO:0009132
716	GO:1903531
717	GO:0005216
718	GO:0016259
719	GO:0005721
720	GO:0000459
721	GO:1901607
722	GO:0016023
723	GO:0016747
724	GO:0044057
725	GO:0016765
726	ENSP00000281701
727	GO:0031279
728	GO:0042573
729	GO:0061733
730	GO:0030595
731	ENSP00000221801
732	GO:0016746
733	GO:0032967
734	GO:0000175
735	ENSP00000407401
736	ENSP00000297873
737	GO:0044764
738	GO:0000062
739	GO:0071674
740	GO:0051169
741	GO:0016709
742	GO:0016620
743	GO:0044708
744	ENSP00000345793
745	GO:0006457
746	GO:0002701
747	GO:0015672
748	GO:0072594
749	GO:0042054
750	GO:0046906
751	GO:0006418
752	GO:0006171
753	GO:0016486
754	GO:0019941
755	GO:0045202
756	GO:0045177
757	GO:0005178
758	GO:0030808
759	GO:0044257
760	GO:0032786
761	GO:0031490
762	ENSP00000278407
763	GO:0004497
764	GO:0016875
765	GO:0031428
766	GO:0050886
767	GO:0000779
768	GO:0001046
769	GO:0007020
770	GO:0023061
771	GO:0044421
772	GO:0000781
773	GO:0042770
774	GO:0030799
775	GO:0007099
776	GO:0072677
777	ENSP00000246802
778	ENSP00000345895
779	GO:0098852
780	GO:0020037
781	GO:0030814
782	GO:0031985
783	ENSP00000419740
784	GO:0000725
785	GO:0016748
786	ENSP00000402733
787	GO:0016885
788	GO:0097530
789	GO:0070330
790	GO:0031410
791	ENSP00000403536
792	GO:0009165
793	GO:0022411
794	GO:0014910
795	ENSP00000390722
796	GO:0019725
797	GO:0043425
798	GO:0000096
799	GO:1902847
800	GO:0006940
801	GO:0043484
802	GO:0005813
803	GO:1900046
804	GO:0046467
805	GO:0010498
806	GO:0009190
807	GO:0000380
808	GO:0032155
809	GO:0070525
810	GO:0098655
811	GO:0007050
812	GO:0016103
813	GO:0046058
814	GO:0003006
815	hsa04020
816	ENSP00000380495
817	GO:0051786
818	GO:0005179
819	ENSP00000386134
820	GO:0045787
821	ENSP00000365837
822	GO:0044456
823	GO:0032413
824	GO:0007155
825	GO:0000959
826	ENSP00000355565
827	GO:1900086
828	GO:1901070
829	GO:0051234
830	ENSP00000321449
831	GO:1901293
832	GO:0008584
833	GO:0010951
834	GO:1902579
835	GO:0045211
836	GO:0071478
837	GO:0015297
838	GO:0035587
839	GO:0010256
840	ENSP00000315674
841	GO:0031907
842	GO:0050880
843	hsa05204
844	GO:0070585
845	GO:0050818
846	GO:0070603
847	GO:0033047
848	GO:0035258
849	GO:0000451
850	GO:1903522
851	GO:0007018
852	GO:0030815
853	GO:0032501
854	GO:0000166
855	GO:1902583
856	hsa00601
857	hsa04723
858	GO:0090068
859	GO:0005793
860	GO:0005774
861	GO:0070851
862	GO:0035267
863	GO:0043230
864	GO:0042310
865	GO:0016712
866	GO:0010569
867	GO:0051438
868	GO:0098754
869	GO:0007189
870	GO:0051179
871	ENSP00000344818
872	hsa04514
873	ENSP00000225402
874	GO:0046605
875	GO:0017111
876	GO:0015919
877	GO:1902653
878	GO:1903052
879	GO:0031935
880	hsa05150
881	GO:0006821
882	GO:0015631
883	GO:0051049
884	GO:1903364
885	GO:0015291
886	GO:0048771
887	GO:0004303
888	GO:0046883
889	GO:0051298
890	GO:0090537
891	GO:0009111
892	GO:0042625
893	GO:0050830
894	GO:0001523
895	GO:0033365
896	GO:0042391
897	GO:0098869
898	GO:0032589
899	GO:0098868
900	hsa00380
901	GO:0033260
902	ENSP00000352839
903	GO:0003095
904	GO:0072659
905	GO:0044403
906	GO:0005773
907	GO:0007162
908	hsa04726
909	GO:0016050
910	GO:0009582
911	GO:0010455
912	GO:0072678
913	GO:0003684
914	GO:0019825
915	GO:1900048
916	GO:0016115
917	GO:0006096
918	GO:0048608
919	GO:0046040
920	GO:0044419
921	ENSP00000258743
922	GO:0030659
923	GO:0000791
924	hsa00500
925	GO:0002548
926	GO:0070062
927	GO:0032559
928	GO:0070613
929	GO:0016247
930	hsa00514
931	GO:0050679
932	ENSP00000413572
933	GO:0016860
934	ENSP00000223095
935	hsa04971
936	GO:0000963
937	GO:0061302
938	GO:1902554
939	GO:0016328
940	hsa03040
941	GO:0065010
942	GO:0072577
943	GO:0032465
944	GO:0051340
945	GO:0030425
946	GO:0015698
947	GO:0007010
948	GO:0051546
949	GO:0018685
950	GO:0031122
951	GO:1901617
952	GO:0008023
953	GO:0071013
954	GO:0006886
955	GO:0051050
956	GO:0051538
957	GO:0051983
958	GO:0033143
959	GO:0030424
960	GO:0030194
961	GO:0006749
962	GO:0045178
963	GO:0044441
964	GO:2000401
965	GO:0046365
966	GO:0008375
967	GO:0001974
968	GO:0072657
969	GO:0036440
970	GO:0050819
971	hsa05034
972	GO:0040017
973	GO:0005261
974	GO:0009792
975	GO:0072522
976	GO:0015294
977	GO:0003008
978	GO:1901571
979	GO:0005244
980	GO:0004857
981	GO:0016725
982	hsa00350
983	GO:0072676
984	GO:0022838
985	GO:0006625
986	ENSP00000370473
987	GO:0000287
988	GO:0008187
989	GO:0006816
990	GO:0009451
991	GO:0008406
992	GO:0035242
993	GO:0051260
994	GO:0019953
995	GO:2000779
996	GO:0035725
997	ENSP00000218388
998	GO:0006006
999	GO:0006612
1000	GO:0009897
1001	GO:0043574
1002	GO:0045661
1003	GO:0046785
1004	GO:0016192
1005	ENSP00000343505
1006	GO:1902652
1007	GO:0015696
1008	GO:2000146
1009	GO:0005739
1010	GO:0022832
1011	GO:0006278
1012	GO:1903312
1013	GO:0044786
1014	GO:0016776
1015	GO:0001878
1016	GO:1902562
1017	GO:0043009
1018	GO:0031396
1019	GO:0016126
1020	GO:0051817
1021	GO:0051053
1022	hsa05321
1023	GO:0017022
1024	GO:0000138
1025	GO:0070977
1026	GO:0006813
1027	GO:0006364
1028	GO:1903707
1029	GO:0019318
1030	GO:0008299
1031	GO:0045137
1032	GO:0019787
1033	GO:0086012
1034	GO:0000307
1035	ENSP00000263341
1036	GO:0002943
1037	GO:0009411
1038	GO:0006140
1039	GO:1902807
1040	GO:0005681
1041	GO:0043005
1042	GO:0007492
1043	ENSP00000350003
1044	GO:0004582
1045	GO:0016101
1046	GO:0006885
1047	GO:0030513
1048	hsa04727
1049	GO:0015629
1050	GO:0016820
1051	GO:0002697
1052	GO:0045596
1053	ENSP00000001146
1054	GO:0070405
1055	GO:0015293
1056	GO:0005527
1057	GO:0032879
1058	GO:0001833
1059	GO:0048705
1060	GO:0070129
1061	GO:0045861
1062	GO:0051208
1063	GO:0006888
1064	GO:0048531
1065	GO:0071622
1066	GO:0051170
1067	GO:0006810
1068	GO:0005911
1069	GO:0032412
1070	GO:0051270
1071	GO:0010522
1072	ENSP00000350011
1073	GO:0048193
1074	GO:0022414
1075	GO:0046914
1076	GO:0035639
1077	GO:0044877
1078	GO:1990748
1079	GO:0016064
1080	GO:0000209
1081	hsa04970
1082	GO:0099565
1083	GO:1901990
1084	ENSP00000249075
1085	GO:0044437
1086	GO:0001882
1087	GO:0007160
1088	GO:0006997
1089	GO:0086001
1090	GO:0045165
1091	GO:1903050
1092	GO:0006290
1093	GO:0090002
1094	GO:0051171
1095	GO:0050900
1096	GO:0000460
1097	GO:0015849
1098	ENSP00000264498
1099	GO:0031573
1100	GO:1900084
1101	GO:0032550
1102	GO:0009790
1103	GO:0050730
1104	GO:0009311
1105	GO:2000112
1106	GO:0050708
1107	GO:0061134
1108	ENSP00000338548
1109	GO:0042383
1110	GO:0034654
1111	GO:0032553
1112	GO:0045807
1113	GO:0034705
1114	GO:0009952
1115	GO:0009620
1116	GO:0060986
1117	GO:0032774
1118	GO:0006643
1119	hsa04141
1120	GO:0097659
1121	GO:0006351
1122	GO:0006551
1123	GO:0070742
1124	GO:0006508
1125	GO:0008514
1126	GO:0045981
1127	GO:0008152
1128	GO:0003824
1129	GO:0000076
1130	GO:0016485
1131	GO:0009887
1132	GO:1901362
1133	GO:2001026
1134	GO:0016482
1135	ENSP00000264563
1136	GO:0018130
1137	GO:0040013
1138	GO:1902774
1139	GO:0042161
1140	GO:1901568
1141	GO:0042277
1142	GO:0006363
1143	GO:0051216
1144	GO:0002700
1145	GO:0006164
1146	GO:0051351
1147	GO:0044665
1148	GO:0031982
1149	GO:0015026
1150	GO:0051252
1151	GO:1901988
1152	GO:0030529
1153	GO:0008016
1154	GO:0030522
1155	GO:0006102
1156	GO:0010468
1157	GO:0008233
1158	GO:0030801
1159	GO:0042440
1160	GO:0007612
1161	GO:0043395
1162	GO:0046907
1163	GO:0010556
1164	GO:0003678
1165	ENSP00000285949
1166	GO:0008237
1167	GO:0016327
1168	GO:0042787
1169	ENSP00000302665
1170	GO:0098552
1171	GO:0061448
1172	GO:1902822
1173	GO:0071565
1174	GO:0002702
1175	GO:0002039
1176	GO:0019438
1177	GO:0070169
1178	GO:0043297
1179	GO:0019229
1180	GO:0003697
1181	GO:0070198
1182	GO:0051481
1183	GO:0045428
1184	GO:0006901
1185	GO:0016043
1186	GO:1903506
1187	GO:0046943
1188	GO:0016574
1189	GO:0006355
1190	GO:0007611
1191	GO:0006986
1192	GO:0051271
1193	GO:0009081
1194	GO:1902115
1195	GO:0007264
1196	GO:0051603
1197	GO:0032279
1198	GO:0034440
1199	ENSP00000295897
1200	GO:0048523
1201	GO:0019219
1202	ENSP00000362795
1203	GO:0006344
1204	GO:0015872
1205	GO:0031690
1206	GO:0030315
1207	GO:0002250
1208	GO:0044773
1209	GO:0007030
1210	GO:0071031
1211	GO:0007270
1212	GO:0005684
1213	GO:0018146
1214	GO:0031326
1215	GO:0008037
1216	GO:0008284
1217	GO:0051437
1218	GO:2001141
1219	GO:0043236
1220	GO:0007194
1221	GO:0007006
1222	GO:0032642
1223	GO:0046390
1224	GO:1900024
1225	GO:0016070
1226	GO:0001654
1227	ENSP00000275525
1228	GO:0008064
1229	GO:0002443
1230	GO:0019731
1231	GO:0042698
1232	GO:0030810
1233	GO:0030139
1234	GO:0016811
1235	GO:0031571
1236	GO:0030282
1237	GO:0005451
1238	GO:0042508
1239	GO:0007548
1240	GO:0034446
1241	GO:0030968
1242	GO:0030673
1243	GO:1902824
1244	GO:0008289
1245	GO:0044271
1246	GO:0010574
1247	GO:1902582
1248	GO:0043231
1249	GO:0010833
1250	GO:0009889
1251	GO:0050673
1252	GO:0002460
1253	GO:0030332
1254	hsa04750
1255	GO:0032908
1256	ENSP00000295400
1257	GO:0030501
1258	GO:0090533
1259	GO:0016410
1260	GO:0005903
1261	GO:0090575
1262	GO:0023058
1263	GO:0016197
1264	GO:0035637
1265	GO:0019724
1266	GO:0015085
1267	GO:0007435
1268	GO:0005201
1269	GO:0046545
1270	GO:0032271
1271	GO:0086003
1272	GO:0050731
1273	GO:0003677
1274	GO:0030816
1275	GO:0005543
1276	GO:0031307
1277	GO:0045988
1278	GO:0031214
1279	GO:0003899
1280	GO:0005884
1281	GO:0045991
1282	GO:0030514
1283	GO:0090087
1284	GO:0048770
1285	ENSP00000265171
1286	GO:0000077
1287	GO:0061726
1288	GO:0008585
1289	GO:0046488
1290	GO:0042886
1291	GO:0044819
1292	GO:0036075
1293	GO:0097367
1294	GO:0043152
1295	GO:0072006
1296	GO:0043547
1297	GO:0030166
1298	GO:0071705
1299	GO:0070061
1300	GO:0042102
1301	GO:0006650
1302	GO:0044298
1303	GO:0004222
1304	GO:2000649
1305	GO:0071436
1306	GO:0030864
1307	GO:0050685
1308	ENSP00000292301
1309	GO:0021545
1310	GO:0006743
1311	ENSP00000263339
1312	GO:0006644
1313	GO:0044282
1314	GO:0035150
1315	GO:0008544
1316	GO:0072431
1317	hsa04972
1318	GO:0090304
1319	GO:0042307
1320	GO:0032580
1321	GO:0051648
1322	GO:0052548
1323	GO:0071922
1324	GO:0005742
1325	GO:0007260
1326	GO:0060070
1327	GO:0010107
1328	GO:0031099
1329	GO:0034103
1330	GO:0010467
1331	GO:0071840
1332	ENSP00000382166
1333	hsa04962
1334	hsa04630
1335	GO:0030534
1336	GO:0042800
1337	GO:0034645
1338	GO:0009617
1339	GO:0043113
1340	GO:2000816
1341	GO:0008360
1342	GO:0030804
1343	GO:0072395
1344	GO:0075136
1345	GO:0090100
1346	GO:0003743
1347	GO:0061617
1348	GO:0051336
1349	hsa05130
1350	GO:0098609
1351	GO:0098760
1352	hsa04072
1353	GO:0061138
1354	GO:0019003
1355	GO:0022602
1356	GO:0031305
1357	GO:0045940
1358	GO:0009059
1359	GO:0005769
1360	GO:0006302
1361	ENSP00000302150
1362	GO:0043220
1363	GO:0002703
1364	GO:0038043
1365	hsa05166
1366	GO:1903524
1367	GO:0043401
1368	ENSP00000303983
1369	GO:0003676
1370	GO:0046949
1371	GO:0007420
1372	GO:0010506
1373	GO:0001726
1374	hsa04924
1375	GO:0016592
1376	GO:0060665
1377	GO:0042730
1378	GO:0086064
1379	GO:0098799
1380	GO:1902106
1381	GO:0060326
1382	ENSP00000348986
1383	GO:0004904
1384	GO:0060170
1385	GO:0006929
1386	GO:0035582
1387	GO:0032467
1388	GO:0051051
1389	GO:0006914
1390	GO:0048646
1391	GO:0003779
1392	GO:0070727
1393	GO:0007588
1394	GO:0019221
1395	ENSP00000266646
1396	GO:0060589
1397	GO:0008238
1398	GO:0048639
1399	GO:0060047
1400	ENSP00000297350
1401	GO:0019852
1402	GO:0019001
1403	GO:0048551
1404	GO:0098781
1405	GO:0030162
1406	GO:0048263
1407	GO:0016055
1408	GO:1900003
1409	GO:1901342
1410	GO:0017048
1411	GO:0006702
1412	GO:0010518
1413	GO:0031941
1414	GO:0048609
1415	GO:0090075
1416	GO:0005905
1417	GO:0002699
1418	hsa04916
1419	GO:0055038
1420	GO:0001936
1421	ENSP00000361084
1422	GO:0005875
1423	GO:0018149
1424	GO:0030203
1425	hsa04062
1426	GO:0048729
1427	GO:1903321
1428	GO:0051261
1429	GO:0050663
1430	GO:0030175
1431	GO:0070181
1432	GO:0019829
1433	GO:0001568
1434	GO:0010863
1435	GO:0004905
1436	GO:0001704
1437	GO:0070271
1438	GO:0006704
1439	GO:0038021
1440	hsa04921
1441	GO:0048659
1442	GO:0060255
1443	GO:0042330
1444	GO:0003002
1445	GO:0048524
1446	GO:0043243
1447	GO:1903555
1448	GO:0032549
1449	GO:0009112
1450	GO:0099568
1451	GO:0032946
1452	GO:0090184
1453	GO:0006863
1454	GO:0030324
1455	GO:0031329
1456	GO:2000257
1457	GO:0003081
1458	GO:1904063
1459	GO:0043062
1460	GO:0006897
1461	GO:0005798
1462	hsa04713
1463	GO:1904035
1464	GO:0031088
1465	GO:0061462
1466	GO:0045937
1467	GO:0086036
1468	GO:0000151
1469	ENSP00000249887
1470	hsa04744
1471	GO:0006952
1472	GO:0044325
1473	ENSP00000220616
1474	GO:0071173
1475	GO:0001822
1476	GO:0034366
1477	GO:0005507
1478	GO:0050793
1479	GO:0032722
1480	GO:0048384
1481	ENSP00000408153
1482	GO:0030502
1483	GO:0036498
1484	GO:0042509
1485	GO:0030538
1486	GO:2000058
1487	GO:0010631
1488	GO:0046037
1489	GO:0007626
1490	GO:0050709
1491	GO:0042517
1492	GO:0007166
1493	GO:0033148
1494	GO:0033688
1495	GO:1903307
1496	GO:0046425
1497	GO:0080090
1498	GO:0071025
1499	GO:0060322
1500	GO:0090501
1501	GO:0007259
1502	GO:0031323
1503	GO:0030728
1504	hsa04670
1505	GO:0000930
1506	GO:0051459
1507	GO:0005515
1508	GO:0044769
1509	GO:0050671
1510	GO:0016601
1511	GO:0005096
1512	GO:0071392
1513	ENSP00000332659
1514	GO:0097696
1515	GO:0032496
1516	GO:0032561
1517	hsa04961
1518	GO:0001655
1519	GO:0098644
1520	GO:0016584
1521	GO:0070925
1522	hsa04728
1523	GO:0001503
1524	GO:0002028
1525	GO:0002786
1526	GO:0072401
1527	GO:0030097
1528	GO:0005509
1529	GO:1903729
1530	GO:2000027
1531	GO:0008144
1532	GO:0048660
1533	GO:0071345
1534	GO:0006139
1535	GO:0006928
1536	GO:0071702
1537	GO:0002807
1538	GO:0032602
1539	GO:0016056
1540	GO:0050804
1541	GO:0045669
1542	GO:0002181
1543	GO:2000045
1544	GO:0033135
1545	GO:0005254
1546	GO:0001501
1547	GO:0003015
1548	GO:0004722
1549	GO:0002252
1550	GO:2000144
1551	GO:0061008
1552	GO:1904892
1553	ENSP00000165524
1554	GO:0032680
1555	GO:0044304
1556	GO:0005070
1557	GO:0070371
1558	GO:0030030
1559	GO:0033002
1560	GO:0016773
1561	ENSP00000332504
1562	ENSP00000009180
1563	ENSP00000259239
1564	ENSP00000350256
1565	hsa04510
1566	GO:1902402
1567	GO:0045184
1568	GO:0002440
1569	GO:0044430
1570	GO:0003012
1571	GO:0005593
1572	GO:0090130
1573	GO:0030866
1574	GO:0071936
1575	GO:0030029
1576	GO:0010720
1577	ENSP00000386884
1578	GO:1904062
1579	GO:0010575
1580	GO:0002815
1581	hsa05110
1582	GO:0046651
1583	GO:0006977
1584	GO:0016772
1585	hsa04973
1586	GO:0030155
1587	GO:2000258
1588	hsa04925
1589	GO:0031577
1590	GO:0034766
1591	hsa04151
1592	GO:0035255
1593	GO:0046483
1594	GO:0051258
1595	GO:0006725
1596	GO:0044853
1597	GO:0033043
1598	ENSP00000297439
1599	GO:0051604
1600	GO:0005669
1601	GO:0048858
1602	GO:1902578
1603	GO:0042734
1604	GO:0051240
1605	GO:0033177
1606	GO:0061044
1607	GO:0019882
1608	GO:0008542
1609	GO:0043087
1610	GO:0010193
1611	GO:0005253
1612	GO:0031347
1613	GO:0002433
1614	GO:0051239
1615	GO:0032990
1616	GO:0001158
1617	GO:0042470
1618	GO:0034113
1619	GO:0036211
1620	GO:0046209
1621	GO:1901363
1622	GO:0031213
1623	GO:1903279
1624	GO:0001889
1625	GO:0006383
1626	GO:0010765
1627	ENSP00000312652
1628	GO:0006780
1629	GO:0032479
1630	GO:0048640
1631	GO:0051571
1632	GO:0031398
1633	GO:0032689
1634	GO:0052547
1635	GO:0031442
1636	GO:0090288
1637	GO:0016048
1638	GO:0031968
1639	GO:0001540
1640	GO:0098602
1641	GO:0000184
1642	GO:0034080
1643	GO:0070167
1644	GO:2000404
1645	GO:0006957
1646	GO:0032994
1647	GO:0071559
1648	GO:0097159
1649	GO:0007599
1650	GO:0048545
1651	GO:0016301
1652	ENSP00000262030
1653	GO:0050820
1654	GO:0097502
1655	GO:0042019
1656	GO:0016337
1657	GO:0033631
1658	GO:0048365
1659	ENSP00000334364
1660	ENSP00000306245
1661	GO:0004672
1662	GO:0022407
1663	GO:0097481
1664	GO:0007097
1665	GO:0030150
1666	GO:0051056
1667	GO:0042089
1668	GO:0018209
1669	GO:0030665
1670	GO:0019222
1671	GO:0002689
1672	GO:0002029
1673	GO:0005874
1674	GO:0001667
1675	GO:0031333
1676	GO:0006409
1677	GO:0005834
1678	GO:0050878
1679	GO:0038166
1680	GO:0044291
1681	GO:0048661
1682	GO:0061418
1683	GO:0090287
1684	GO:0006026
1685	GO:0008104
1686	GO:1901360
1687	GO:0019068
1688	GO:0070142
1689	GO:0045445
1690	GO:2000060
1691	GO:0032606
1692	ENSP00000365663
1693	GO:0042578
1694	GO:0006700
1695	GO:0018216
1696	GO:0031683
1697	GO:0001935
1698	GO:0030838
1699	GO:0005876
1700	hsa04270
1701	GO:0002360
1702	hsa05215
1703	GO:2000142
1704	GO:0046933
1705	GO:0048584
1706	GO:1900004
1707	GO:0045667
1708	GO:0043923
1709	GO:0051248
1710	GO:0010714
1711	GO:0030301
1712	hsa04912
1713	GO:0048514
1714	GO:0002009
1715	GO:0015918
1716	GO:0030168
1717	GO:0022007
1718	GO:0050870
1719	GO:0045862
1720	hsa04810
1721	GO:0005172
1722	GO:0090175
1723	GO:0031513
1724	GO:0090257
1725	GO:0006606
1726	GO:0000242
1727	GO:0001894
1728	GO:0006470
1729	GO:0044297
1730	GO:0045744
1731	GO:0031175
1732	GO:0017160
1733	GO:0005790
1734	hsa04360
1735	GO:0030165
1736	GO:0043271
1737	GO:0072358
1738	GO:0002020
1739	GO:0051345
1740	GO:0044249
1741	GO:0034097
1742	GO:0006098
1743	GO:0007584
1744	GO:0030212
1745	GO:0050890
1746	GO:0048812
1747	GO:0045619
1748	GO:0006396
1749	GO:0006461
1750	GO:0001934
1751	GO:0098858
1752	GO:0031960
1753	GO:0031267
1754	hsa03010
1755	GO:0005581
1756	GO:0010755
1757	GO:1902988
1758	GO:0045580
1759	GO:0090261
1760	GO:0080135
1761	GO:0000812
1762	GO:0051494
1763	GO:0048585
1764	GO:0048534
1765	GO:1901576
1766	GO:0005634
1767	GO:0071900
1768	GO:1903305
1769	GO:0032986
1770	GO:0032922
1771	GO:0097485
1772	GO:0010632
1773	GO:0009058
1774	GO:0043900
1775	GO:0031399
1776	GO:0048598
1777	GO:0030204
1778	GO:2000785
1779	GO:0007596
1780	GO:1901032
1781	GO:0005912
1782	GO:0009967
1783	GO:0018193
1784	GO:0006884
1785	GO:0007167
1786	GO:0043086
1787	GO:0061140
1788	GO:0071391
1789	GO:0030670
1790	GO:0043194
1791	GO:1904951
1792	GO:0044409
1793	GO:0008603
1794	GO:0050817
1795	GO:0034332
1796	GO:0030055
1797	GO:0050812
1798	GO:0048861
1799	GO:0010975
1800	GO:0071459
1801	GO:0036126
1802	GO:0007399
1803	ENSP00000314441
1804	GO:0006112
1805	GO:0061337
1806	GO:0005925
1807	GO:0016538
1808	GO:0033591
1809	GO:1901299
1810	GO:0050867
1811	GO:0050810
1812	GO:0019897
1813	GO:0043234
1814	GO:0051668
1815	GO:0032637
1816	GO:0022604
1817	GO:0001909
1818	GO:2000105
1819	GO:0045662
1820	GO:0042327
1821	GO:0014068
1822	GO:0034641
1823	GO:0002251
1824	GO:1903557
1825	GO:0006029
1826	GO:0043931
1827	GO:0006703
1828	GO:0070897
1829	GO:0030073
1830	GO:0048167
1831	GO:0060712
1832	GO:0042107
1833	GO:0043227
1834	GO:0000060
1835	GO:0031100
1836	GO:0046872
1837	GO:0099572
1838	GO:0048011
1839	GO:0044272
1840	GO:0036094
1841	hsa04024
1842	GO:0031234
1843	GO:0042110
1844	GO:0017158
1845	GO:0060401
1846	GO:0002064
1847	GO:0035384
1848	hsa04915
1849	GO:0051651
1850	GO:0048667
1851	GO:0050962
1852	GO:0001071
1853	GO:0051649
1854	GO:0003700
1855	GO:0046085
1856	GO:0007159
1857	GO:0043492
1858	GO:0098576
1859	GO:0032989
1860	GO:0043267
1861	GO:0042130
1862	GO:1901991
1863	GO:0006807
1864	GO:1902946
1865	GO:0022008
1866	GO:0033619
1867	GO:0009982
1868	GO:0019082
1869	GO:0050715
1870	GO:0050686
1871	GO:0070489
1872	GO:0050777
1873	GO:0048666
1874	GO:1901407
1875	GO:1903309
1876	GO:0007265
1877	GO:0071310
1878	GO:0051057
1879	hsa04071
1880	GO:1904949
1881	GO:0003746
1882	GO:0050865
1883	GO:0043168
1884	GO:0033158
1885	GO:0006086
1886	GO:0030135
1887	GO:0051861
1888	GO:0009101
1889	GO:0051091
1890	GO:0043103
1891	GO:1904018
1892	GO:0022804
1893	GO:0008092
1894	GO:0032269
1895	GO:0008361
1896	GO:0006450
1897	GO:0046710
1898	GO:0007568
1899	GO:0032802
1900	ENSP00000295453
1901	GO:0051384
1902	GO:0048259
1903	GO:0002092
1904	GO:0010965
1905	GO:0007266
1906	GO:0048583
1907	GO:0005576
1908	GO:0030320
1909	GO:0050854
1910	GO:0002429
1911	GO:0031572
1912	GO:0030182
1913	GO:0032755
1914	GO:0043197
1915	GO:0012506
1916	GO:0004310
1917	GO:0045453
1918	GO:0044438
1919	GO:0060670
1920	GO:0051431
1921	GO:0005819
1922	GO:1904036
1923	GO:0006955
1924	GO:0061034
1925	GO:0048468
1926	GO:0032943
1927	GO:0045595
1928	GO:0001618
1929	GO:0050927
1930	GO:0000323
1931	GO:0051031
1932	GO:0014909
1933	GO:0045664
1934	GO:0001784
1935	GO:0032420
1936	GO:0030163
1937	GO:1903561
1938	GO:0019899
1939	GO:0016835
1940	GO:0042044
1941	GO:0016310
1942	GO:0050951
1943	GO:0030054
1944	GO:0009312
1945	GO:0032587
1946	GO:0048699
1947	GO:0001505
1948	GO:0001845
1949	GO:0002682
1950	GO:0033198
1951	GO:0044429
1952	GO:0051899
1953	GO:0006468
1954	GO:0001937
1955	GO:0030260
1956	GO:0005546
1957	GO:0090646
1958	GO:0001091
1959	GO:0009991
1960	GO:1901004
1961	GO:0002070
1962	GO:0046794
1963	hsa04070
1964	GO:1900115
1965	GO:0014065
1966	GO:0003674
1967	GO:0030010
1968	GO:0034110
1969	GO:0000054
1970	GO:0051174
1971	GO:0003723
1972	GO:0044260
1973	GO:0002753
1974	GO:0001525
1975	ENSP00000304133
1976	GO:0019904
1977	GO:0002760
1978	GO:0031639
1979	GO:0090279
1980	GO:0051954
1981	GO:0060402
1982	GO:0051588
1983	GO:0050714
1984	GO:1902626
1985	GO:0002521
1986	GO:0046950
1987	GO:0010008
1988	GO:0043405
1989	GO:0043170
1990	GO:0015934
1991	GO:0009743
1992	GO:0031859
1993	GO:0009636
1994	GO:0034112
1995	GO:0045185
1996	GO:0035929
1997	GO:1904950
1998	GO:0060193
1999	GO:0009057
[truncated: 2,774 more rows]
